# Supplementary material for: Dielectric Spectroscopy Shows a Permittivity Contrast between Meningioma Tissue and Brain White and Gray Matter—A Potential Physical Biomarker for Meningioma Discrimination
Source: Cancers (Basel). 2023 Aug 17;15(16):4153. doi: 10.3390/cancers15164153 (PMC10452737; doi:10.3390/cancers15164153)
Supplement: Supplementary file 1 [file cancers-15-04153-s001.zip]

Archive with 1 entries (1 files):
- cancers-2522859-supplementary.xlsx
