# Supplementary material for: Dielectric Spectroscopy Shows a Permittivity Contrast between Meningioma Tissue and Brain White and Gray Matter—A Potential Physical Biomarker for Meningioma Discrimination
Source: Cancers (Basel). 2023 Aug 17;15(16):4153. doi: 10.3390/cancers15164153 (PMC10452737; doi:10.3390/cancers15164153)
Supplement: Supplementary file 1 [file cancers-15-04153-s001.zip › cancers-2522859-supplementary.xlsx]

## Sheet: Info & Disclaimer
This table provides the dielectric permittivity values for human meningioma, white maatter and gray matter tissues measured from 0.5 to 18 GHz at 25°C. The data sets accompany the paper: Kordić, A.; Šarolić, A. Dielectric spectroscopy shows permittivity contrast between meningioma tissue and brain white and gray matter – a potential biomarker for meningioma discrimination. Cancers 2023, x, x. as …

## Sheet: Meningioma
	ε'r			ε''r
f [GHz]	averaged raw data	data after smoothing	Cole-Cole model	averaged raw data	data after smoothing	Cole-Cole model
0.5	59.1121	58.9047	55.1529	35.8611	38.1009	37.7519
0.51	58.9947	58.7748	55.1456	34.7734	37.4227	37.079
0.52	58.2804	58.6495	55.1383	34.1349	36.7879	36.4331
0.53	57.7942	58.547	55.1309	34.26	36.1836	35.8127
0.54	57.6512	58.4644	55.1236	34.6576	35.5876	35.2164
0.55	57.8991	58.3844	55.1162	34.8054	35.0021	34.6429
0.56	58.3598	58.3001	55.1088	34.4406	34.4206	34.0908
0.57	58.6059	58.2064	55.1014	33.5512	33.8534	33.5592
0.58	58.3899	58.1091	55.0939	32.0404	33.3145	33.047
0.59	58.0106	57.9932	55.0864	30.9868	32.7996	32.5531
0.6	57.6527	57.9044	55.0789	30.4211	32.328	32.0766
0.61	57.1774	57.8134	55.0714	30.4008	31.8818	31.6168
0.62	57.1386	57.7391	55.0639	30.6556	31.4472	31.1727
0.63	57.0699	57.6694	55.0563	31.2923	31.0195	30.7436
0.64	57.4428	57.6029	55.0488	31.1641	30.5799	30.3288
0.65	57.8421	57.5302	55.0412	30.5856	30.1504	29.9277
0.66	58.0321	57.4588	55.0335	29.7039	29.7383	29.5396
0.67	57.6873	57.3852	55.0259	28.4826	29.3451	29.164
0.68	57.4477	57.3116	55.0182	27.6586	28.98	28.8002
0.69	56.7834	57.2368	55.0105	27.3264	28.642	28.4479
0.7	56.6806	57.171	55.0028	27.4676	28.3298	28.1064
0.71	56.8136	57.1232	54.9951	27.6772	28.0194	27.7753
0.72	56.8578	57.079	54.9873	28.193	27.7138	27.4543
0.73	57.1335	57.0354	54.9795	27.9216	27.4043	27.1428
0.74	57.2788	56.988	54.9717	27.1783	27.0961	26.8405
0.75	57.3509	56.9355	54.9639	26.303	26.7908	26.547
0.76	56.8913	56.8816	54.9561	25.259	26.5056	26.2619
0.77	56.7094	56.835	54.9482	24.7941	26.2376	25.985
0.78	56.1068	56.787	54.9403	24.8676	25.9791	25.716
0.79	56.1183	56.7425	54.9324	25.0688	25.731	25.4544
0.8	56.0792	56.7046	54.9245	25.6415	25.4796	25.2001
0.81	56.4188	56.6716	54.9165	25.6201	25.2197	24.9528
0.82	56.6994	56.6345	54.9085	25.3105	24.961	24.7121
0.83	57.0351	56.592	54.9005	24.789	24.7082	24.478
0.84	56.9368	56.5424	54.8925	23.7839	24.4595	24.2501
0.85	56.5354	56.4941	54.8845	23.0834	24.2289	24.0281
0.86	56.3769	56.4427	54.8764	22.9427	24.0147	23.812
0.87	55.9766	56.4108	54.8683	23.2067	23.8107	23.6015
0.88	56.1219	56.3751	54.8602	23.3987	23.6145	23.3964
0.89	56.1043	56.3389	54.8521	23.9619	23.4241	23.1966
0.9	56.373	56.3088	54.8439	23.9711	23.2235	23.0017
0.91	56.7001	56.2794	54.8357	23.6533	23.0261	22.8118
0.92	56.769	56.248	54.8275	22.8679	22.8353	22.6266
0.93	56.5027	56.209	54.8193	22.0568	22.6527	22.446
0.94	56.3796	56.1737	54.8111	21.6074	22.4884	22.2697
0.95	55.9733	56.1421	54.8028	21.3721	22.3348	22.0978
0.96	55.6203	56.1185	54.7945	21.7197	22.1854	21.93
0.97	55.8128	56.0957	54.7862	21.8566	22.0394	21.7662
0.98	55.9142	56.0783	54.7779	22.1942	21.8846	21.6063
0.99	56.1435	56.0592	54.7695	22.1084	21.7294	21.4502
1	56.3547	56.0354	54.7612	21.7387	21.5705	21.2978
1.01	56.2954	56.0042	54.7528	21.0006	21.4098	21.1489
1.02	55.9993	55.9686	54.7443	20.4116	21.2618	21.0034
1.03	55.6478	55.9362	54.7359	20.1601	21.1263	20.8613
1.04	55.6665	55.9085	54.7275	20.1885	20.993	20.7224
1.05	55.4312	55.8827	54.719	20.5977	20.8642	20.5867
1.06	55.5476	55.8551	54.7105	21.0144	20.739	20.4541
1.07	55.8048	55.8341	54.702	21.1716	20.604	20.3244
1.08	56.1036	55.8124	54.6934	21.013	20.4661	20.1976
1.09	56.1788	55.7811	54.6848	20.5015	20.3232	20.0736
1.1	55.9859	55.7494	54.6763	19.9117	20.1911	19.9524
1.11	55.656	55.716	54.6677	19.5078	20.0696	19.8338
1.12	55.6041	55.6901	54.659	19.4183	19.9587	19.7178
1.13	55.28	55.6625	54.6504	19.6396	19.8594	19.6043
1.14	55.3204	55.6432	54.6417	19.9562	19.7604	19.4933
1.15	55.4699	55.6195	54.633	20.226	19.6686	19.3847
1.16	55.7515	55.5994	54.6243	20.1874	19.5684	19.2783
1.17	55.865	55.5772	54.6156	19.7488	19.4636	19.1743
1.18	55.9431	55.5561	54.6068	19.1659	19.366	19.0724
1.19	55.6929	55.5305	54.598	18.6025	19.2693	18.9727
1.2	55.4009	55.5077	54.5893	18.342	19.1796	18.8751
1.21	55.4055	55.4774	54.5804	18.2759	19.0969	18.7795
1.22	55.0753	55.4489	54.5716	18.6984	19.0177	18.6859
1.23	55.1567	55.427	54.5627	19.0171	18.9362	18.5943
1.24	55.3666	55.4072	54.5539	19.2381	18.8483	18.5045
1.25	55.6165	55.3865	54.545	19.1448	18.7556	18.4166
1.26	55.604	55.36	54.536	18.6501	18.6583	18.3305
1.27	55.6601	55.3317	54.5271	18.2451	18.563	18.2462
1.28	55.3326	55.2958	54.5182	17.8059	18.4673	18.1636
1.29	55.4711	55.27	54.5092	17.7259	18.3818	18.0826
1.3	55.0094	55.2402	54.5002	17.8934	18.3029	18.0033
1.31	54.9426	55.2192	54.4911	18.2563	18.2262	17.9256
1.32	54.9835	55.2017	54.4821	18.642	18.1467	17.8494
1.33	55.2115	55.1836	54.473	18.6876	18.0686	17.7748
1.34	55.3665	55.1632	54.464	18.4432	17.99	17.7017
1.35	55.6154	55.1415	54.4549	18.3199	17.9135	17.63
1.36	55.3998	55.1153	54.4457	17.6164	17.8424	17.5597
1.37	55.2018	55.0904	54.4366	17.273	17.7794	17.4909
1.38	54.5872	55.0672	54.4274	17.2641	17.7222	17.4233
1.39	54.6708	55.0409	54.4183	17.4165	17.6714	17.3572
1.4	54.6638	55.0272	54.4091	17.7476	17.6119	17.2923
1.41	54.8548	55.0112	54.3998	17.9381	17.5551	17.2287
1.42	55.0783	54.9946	54.3906	17.9254	17.493	17.1664
1.43	55.1778	54.9748	54.3813	17.6063	17.4266	17.1052
1.44	55.1891	54.9518	54.372	17.1686	17.3602	17.0453
1.45	54.7289	54.9278	54.3627	16.5601	17.2983	16.9865
1.46	54.7527	54.9067	54.3534	16.5176	17.2427	16.9289
1.47	54.5623	54.8757	54.3441	16.6564	17.1906	16.8724
1.48	54.5441	54.8566	54.3347	16.9538	17.1391	16.817
1.49	54.7079	54.8427	54.3253	17.1739	17.0821	16.7626
1.5	54.8349	54.8457	54.3159	17.4923	17.108	16.7094
1.51	55.0397	54.8217	54.3065	17.4368	17.0584	16.6571
1.52	55.1031	54.798	54.2971	17.073	17.0117	16.6059
1.53	55.0276	54.7805	54.2876	16.6776	16.9627	16.5556
1.54	54.8216	54.764	54.2782	16.3943	16.9113	16.5063
1.55	54.589	54.7473	54.2687	16.3411	16.8561	16.458
1.56	54.4834	54.7285	54.2591	16.4981	16.7995	16.4106
1.57	54.5961	54.7135	54.2496	16.6163	16.7485	16.3641
1.58	54.5991	54.6926	54.2401	17.0275	16.6968	16.3185
1.59	54.785	54.6722	54.2305	17.0659	16.6494	16.2738
1.6	54.9215	54.6471	54.2209	16.8198	16.6046	16.2299
1.61	54.7995	54.6284	54.2113	16.3269	16.5611	16.1869
1.62	54.8209	54.6119	54.2017	16.0794	16.5163	16.1447
1.63	54.5938	54.5974	54.192	15.8603	16.4682	16.1033
1.64	54.3877	54.5821	54.1823	15.9007	16.418	16.0627
1.65	54.3388	54.5657	54.1726	16.0915	16.369	16.0229
1.66	54.458	54.5445	54.1629	16.2622	16.3171	15.9839
1.67	54.5376	54.524	54.1532	16.5743	16.2731	15.9456
1.68	54.7047	54.5035	54.1435	16.5527	16.234	15.9081
1.69	54.785	54.4913	54.1337	16.3102	16.1972	15.8713
1.7	54.6526	54.4787	54.1239	15.9274	16.1596	15.8352
1.71	54.4355	54.4663	54.1141	15.6318	16.123	15.7998
1.72	54.2722	54.4534	54.1043	15.612	16.0845	15.7651
1.73	54.1147	54.439	54.0945	15.7846	16.0441	15.731
1.74	54.0654	54.4237	54.0846	16.0772	16.005	15.6977
1.75	54.2053	54.4063	54.0747	16.3148	15.9681	15.6649
1.76	54.4016	54.3931	54.0649	16.4656	15.9383	15.6328
1.77	54.5271	54.374	54.0549	16.2887	15.91	15.6014
1.78	54.5679	54.3584	54.045	15.9573	15.8817	15.5705
1.79	54.5118	54.3438	54.0351	15.5977	15.8523	15.5403
1.8	54.2698	54.3285	54.0251	15.3284	15.8217	15.5106
1.81	53.9348	54.3138	54.0151	15.3132	15.7856	15.4816
1.82	53.9609	54.297	54.0051	15.4268	15.7476	15.4531
1.83	54.0066	54.279	53.9951	15.7095	15.7117	15.4252
1.84	54.1536	54.2613	53.9851	15.8836	15.6787	15.3978
1.85	54.3437	54.248	53.975	15.8709	15.6488	15.371
1.86	54.4741	54.2308	53.9649	15.6917	15.6218	15.3447
1.87	54.6873	54.2136	53.9548	15.5418	15.5963	15.3189
1.88	54.3858	54.196	53.9447	15.0902	15.572	15.2937
1.89	54.0895	54.1808	53.9346	14.9114	15.5426	15.269
1.9	53.9365	54.1649	53.9244	14.9951	15.5116	15.2448
1.91	53.869	54.1476	53.9143	15.2393	15.4814	15.221
1.92	53.9379	54.1311	53.9041	15.5258	15.4547	15.1978
1.93	54.0991	54.1081	53.8939	15.7077	15.4292	15.175
1.94	54.2747	54.0891	53.8837	15.622	15.4081	15.1527
1.95	54.3675	54.072	53.8734	15.4536	15.3888	15.1309
1.96	54.3226	54.0559	53.8632	15.1594	15.37	15.1095
1.97	54.1487	54.0393	53.8529	14.9298	15.3508	15.0885
1.98	53.9513	54.024	53.8426	14.8897	15.3269	15.068
1.99	53.8445	54.0077	53.8323	15.0173	15.3007	15.048
2	53.9017	54.0003	53.822	15.1234	15.3166	15.0283
2.01	53.9072	53.978	53.8117	15.515	15.286	15.0091
2.02	54.0677	53.954	53.8013	15.5885	15.2641	14.9903
2.03	54.1995	53.9315	53.7909	15.4629	15.2472	14.9719
2.04	54.2449	53.9129	53.7805	15.2195	15.2351	14.9539
2.05	54.1293	53.8984	53.7701	14.9169	15.2234	14.9363
2.06	53.9237	53.886	53.7597	14.7441	15.2083	14.9191
2.07	53.587	53.8727	53.7493	14.7906	15.1884	14.9022
2.08	53.6098	53.8574	53.7388	14.9282	15.1618	14.8858
2.09	53.6568	53.8387	53.7283	15.1616	15.1336	14.8697
2.1	53.7751	53.8172	53.7178	15.3058	15.1085	14.854
2.11	53.9347	53.7963	53.7073	15.2947	15.0895	14.8386
2.12	54.017	53.7787	53.6968	15.1143	15.0757	14.8236
2.13	54.0053	53.7638	53.6862	14.8835	15.0648	14.8089
2.14	53.9436	53.7518	53.6757	14.6678	15.0517	14.7946
2.15	54.0121	53.741	53.6651	14.5718	15.0328	14.7806
2.16	53.5417	53.7286	53.6545	14.6922	15.0086	14.7669
2.17	53.4338	53.7129	53.6439	14.9442	14.9804	14.7536
2.18	53.5201	53.6939	53.6333	15.1315	14.9537	14.7406
2.19	53.6759	53.6727	53.6226	15.2332	14.9319	14.7279
2.2	53.8138	53.6518	53.6119	15.178	14.9167	14.7155
2.21	53.8676	53.6344	53.6013	14.9749	14.907	14.7035
2.22	53.7907	53.6224	53.5906	14.7014	14.8983	14.6917
2.23	53.4189	53.6111	53.5799	14.5218	14.8875	14.6803
2.24	53.4339	53.598	53.5691	14.5717	14.869	14.6691
2.25	53.3416	53.5839	53.5584	14.7269	14.8484	14.6582
2.26	53.3568	53.5663	53.5476	14.9404	14.827	14.6476
2.27	53.4507	53.5458	53.5368	15.0954	14.8081	14.6373
2.28	53.6018	53.5217	53.526	15.1123	14.7925	14.6273
2.29	53.7086	53.5013	53.5152	14.956	14.7849	14.6176
2.3	53.737	53.4857	53.5044	14.7146	14.7811	14.6081
2.31	53.6814	53.4734	53.4936	14.4989	14.7766	14.5989
2.32	53.7979	53.4629	53.4827	14.3625	14.7675	14.5899
2.33	53.3545	53.4521	53.4718	14.4127	14.7526	14.5812
2.34	53.1531	53.4382	53.4609	14.6411	14.7331	14.5728
2.35	53.1982	53.4212	53.45	14.8344	14.7137	14.5646
2.36	53.3206	53.403	53.4391	14.9304	14.696	14.5567
2.37	53.4433	53.3844	53.4282	14.8934	14.6837	14.549
2.38	53.506	53.367	53.4172	14.7193	14.6775	14.5415
2.39	53.4686	53.3531	53.4062	14.4898	14.6728	14.5343
2.4	53.3309	53.342	53.3952	14.3383	14.6653	14.5274
2.41	53.1153	53.3307	53.3842	14.3362	14.6546	14.5206
2.42	52.8573	53.3189	53.3732	14.558	14.6368	14.5141
2.43	53.0009	53.3036	53.3622	14.7077	14.6164	14.5078
2.44	53.0831	53.285	53.3511	14.8851	14.5977	14.5018
2.45	53.2149	53.2648	53.3401	14.9513	14.5837	14.4959
2.46	53.3339	53.2458	53.329	14.8634	14.5759	14.4903
2.47	53.3776	53.2303	53.3179	14.6533	14.5722	14.4849
2.48	53.3052	53.2202	53.3068	14.4165	14.5687	14.4797
2.49	53.1873	53.2105	53.2956	14.2689	14.5618	14.4747
2.5	53.0439	53.1995	53.2845	14.2766	14.5485	14.4699
2.51	52.9566	53.1869	53.2733	14.3949	14.5325	14.4653
2.52	53.0088	53.1714	53.2622	14.5128	14.5163	14.461
2.53	53.0688	53.1535	53.251	14.724	14.503	14.4568
2.54	53.1412	53.1348	53.2398	14.729	14.4944	14.4528
2.55	53.1947	53.1173	53.2285	14.5425	14.4906	14.449
2.56	53.1944	53.1002	53.2173	14.3571	14.4894	14.4454
2.57	53.1344	53.0901	53.2061	14.1818	14.487	14.442
2.58	52.984	53.0823	53.1948	14.124	14.4802	14.4387
2.59	52.855	53.0732	53.1835	14.1947	14.4688	14.4357
2.6	52.815	53.0613	53.1722	14.3671	14.4547	14.4328
2.61	52.8609	53.0462	53.1609	14.5392	14.4408	14.4301
2.62	52.9622	53.0291	53.1496	14.6121	14.4303	14.4276
2.63	53.0494	53.0125	53.1382	14.5493	14.4251	14.4252
2.64	52.9471	53.0011	53.1269	14.2107	14.4239	14.423
2.65	53.0054	52.9904	53.1155	14.2117	14.4235	14.421
2.66	52.9214	52.9822	53.1041	14.1376	14.4214	14.4192
2.67	52.8114	52.9733	53.0927	14.1592	14.4143	14.4175
2.68	52.735	52.9618	53.0813	14.2861	14.4026	14.416
2.69	52.7399	52.947	53.0699	14.4673	14.3899	14.4146
2.7	52.8233	52.9297	53.0584	14.6079	14.3797	14.4134
2.71	52.9368	52.9115	53.047	14.6304	14.374	14.4124
2.72	53.0244	52.8941	53.0355	14.4995	14.3731	14.4115
2.73	53.0583	52.8762	53.024	14.3184	14.3754	14.4108
2.74	52.9779	52.8647	53.0125	14.1326	14.3774	14.4102
2.75	52.8971	52.8565	53.001	14.0481	14.3755	14.4098
2.76	52.8889	52.8476	52.9894	14.0203	14.3694	14.4095
2.77	52.8197	52.8365	52.9779	14.1624	14.3606	14.4093
2.78	52.7392	52.8225	52.9663	14.4324	14.3519	14.4093
2.79	52.8259	52.8066	52.9547	14.5047	14.3462	14.4094
2.8	52.9408	52.7905	52.9432	14.414	14.3455	14.4097
2.81	52.9897	52.7767	52.9316	14.2563	14.3487	14.4101
2.82	52.952	52.7666	52.9199	14.0721	14.3523	14.4107
2.83	52.823	52.761	52.9083	13.9344	14.3515	14.4114
2.84	52.6921	52.754	52.8967	13.9469	14.3475	14.4122
2.85	52.6096	52.7458	52.885	14.0843	14.3398	14.4131
2.86	52.5903	52.7348	52.8733	14.2905	14.3301	14.4142
2.87	52.6727	52.7212	52.8616	14.4425	14.3215	14.4154
2.88	52.7693	52.7062	52.8499	14.503	14.317	14.4167
2.89	52.8219	52.692	52.8382	14.3706	14.3174	14.4182
2.9	52.7629	52.6799	52.8265	14.0821	14.3214	14.4198
2.91	52.7599	52.6707	52.8147	14.0146	14.3263	14.4215
2.92	52.6781	52.6633	52.803	13.9792	14.3289	14.4233
2.93	52.5622	52.6554	52.7912	14.0389	14.3282	14.4252
2.94	52.4906	52.6458	52.7794	14.1838	14.3231	14.4273
2.95	52.526	52.634	52.7676	14.3649	14.3171	14.4295
2.96	52.6293	52.6204	52.7558	14.4762	14.3139	14.4317
2.97	52.7252	52.6062	52.744	14.4932	14.3147	14.4341
2.98	52.8024	52.5932	52.7321	14.3917	14.3197	14.4366
2.99	52.7844	52.5832	52.7203	14.2141	14.3266	14.4393
3	52.71	52.576	52.7084	14.0872	14.3333	14.442
3.01	52.5897	52.5705	52.6965	14.053	14.3379	14.4448
3.02	52.4847	52.5641	52.6846	14.1222	14.3381	14.4478
3.03	52.4484	52.5539	52.6727	14.2793	14.3345	14.4508
3.04	52.4895	52.5403	52.6608	14.4303	14.3314	14.454
3.05	52.5721	52.5267	52.6488	14.5332	14.3339	14.4572
3.06	52.6747	52.5125	52.6369	14.564	14.3387	14.4606
3.07	52.6342	52.5005	52.6249	14.3654	14.3464	14.464
3.08	52.5216	52.4912	52.6129	14.145	14.3545	14.4676
3.09	52.4017	52.4837	52.601	14.0785	14.3604	14.4712
3.1	52.3108	52.4761	52.589	14.131	14.3626	14.475
3.11	52.2623	52.4667	52.5769	14.2568	14.3612	14.4788
3.12	52.2734	52.4544	52.5649	14.4231	14.3585	14.4827
3.13	52.3462	52.4397	52.5529	14.5539	14.3577	14.4868
3.14	52.4256	52.4239	52.5408	14.5708	14.3607	14.4909
3.15	52.482	52.4093	52.5287	14.4855	14.3679	14.4951
3.16	52.48	52.3968	52.5167	14.345	14.3776	14.4994
3.17	52.4191	52.3852	52.5046	14.2184	14.3878	14.5038
3.18	52.3145	52.375	52.4924	14.1845	14.3952	14.5083
3.19	52.2115	52.3654	52.4803	14.256	14.3972	14.5128
3.2	52.1687	52.3531	52.4682	14.4365	14.3967	14.5175
3.21	52.2139	52.3369	52.456	14.6003	14.397	14.5222
3.22	52.2982	52.3187	52.4439	14.6208	14.4008	14.527
3.23	52.3999	52.3017	52.4317	14.4987	14.409	14.532
3.24	52.4371	52.2879	52.4195	14.3844	14.4203	14.5369
3.25	52.4153	52.2771	52.4073	14.2558	14.4323	14.542
3.26	52.3297	52.2685	52.3951	14.1661	14.4424	14.5471
3.27	52.2255	52.2604	52.3829	14.1684	14.4487	14.5524
3.28	52.1647	52.2507	52.3707	14.2902	14.4514	14.5577
3.29	52.1553	52.2384	52.3584	14.4493	14.4519	14.563
3.3	52.2075	52.2242	52.3462	14.5924	14.4538	14.5685
3.31	52.2961	52.2097	52.3339	14.6712	14.4602	14.574
3.32	52.3599	52.1952	52.3216	14.6036	14.4694	14.5796
3.33	52.3704	52.1826	52.3093	14.4593	14.4806	14.5853
3.34	52.2936	52.1726	52.297	14.3094	14.4917	14.5911
3.35	52.184	52.1643	52.2847	14.2443	14.5003	14.5969
3.36	52.0917	52.1554	52.2723	14.2878	14.505	14.6028
3.37	52.0463	52.1443	52.26	14.4195	14.5066	14.6087
3.38	52.0804	52.1305	52.2476	14.5818	14.5074	14.6148
3.39	52.1696	52.1142	52.2352	14.6871	14.5098	14.6209
3.4	52.2717	52.0975	52.2229	14.7357	14.5161	14.627
3.41	52.3731	52.082	52.2105	14.7433	14.526	14.6333
3.42	52.3445	52.0689	52.1981	14.555	14.5377	14.6396
3.43	52.1342	52.0584	52.1856	14.3208	14.5488	14.6459
3.44	51.9458	52.0493	52.1732	14.2925	14.5577	14.6524
3.45	51.8462	52.0403	52.1608	14.4201	14.5635	14.6589
3.46	51.8568	52.0307	52.1483	14.6002	14.5664	14.6654
3.47	51.947	52.0181	52.1358	14.757	14.5677	14.672
3.48	52.0617	52.0029	52.1234	14.8161	14.5721	14.6787
3.49	52.1254	51.9877	52.1109	14.7681	14.5813	14.6855
3.5	52.1243	51.9748	52.0984	14.6394	14.5935	14.6923
3.51	52.0607	51.9642	52.0858	14.5008	14.6052	14.6991
3.52	51.9391	51.9549	52.0733	14.4075	14.6141	14.706
3.53	51.8365	51.9454	52.0608	14.4382	14.6196	14.713
3.54	51.7761	51.9343	52.0482	14.5592	14.622	14.7201
3.55	51.7982	51.9206	52.0357	14.7181	14.6234	14.7272
3.56	51.88	51.9048	52.0231	14.8336	14.6263	14.7343
3.57	51.9496	51.8883	52.0105	14.8457	14.6324	14.7415
3.58	51.9957	51.8728	51.9979	14.7558	14.6419	14.7488
3.59	51.9658	51.8594	51.9853	14.6	14.6534	14.7561
3.6	51.8255	51.8485	51.9727	14.4622	14.6645	14.7635
3.61	51.6331	51.8388	51.96	14.435	14.6723	14.7709
3.62	51.5144	51.8286	51.9474	14.5674	14.6763	14.7783
3.63	51.5714	51.8162	51.9347	14.7355	14.6787	14.7859
3.64	51.7065	51.801	51.9221	14.8527	14.6821	14.7934
3.65	51.8208	51.784	51.9094	14.9158	14.6877	14.8011
3.66	51.9126	51.7668	51.8967	14.9057	14.6965	14.8088
3.67	51.9334	51.7511	51.884	14.7997	14.7083	14.8165
3.68	51.8821	51.7379	51.8713	14.6583	14.721	14.8243
3.69	51.7774	51.7264	51.8586	14.5413	14.7319	14.8321
3.7	51.6679	51.7154	51.8458	14.5252	14.7394	14.8399
3.71	51.5901	51.7029	51.8331	14.6075	14.7431	14.8479
3.72	51.5897	51.6873	51.8203	14.7548	14.7444	14.8558
3.73	51.6522	51.6685	51.8076	14.8852	14.747	14.8638
3.74	51.7502	51.6491	51.7948	14.9435	14.7529	14.8719
3.75	51.8191	51.6314	51.782	14.8779	14.7624	14.88
3.76	51.8093	51.6161	51.7692	14.7471	14.7742	14.8881
3.77	51.7296	51.6034	51.7564	14.6059	14.7864	14.8963
3.78	51.6034	51.5924	51.7436	14.5524	14.7967	14.9046
3.79	51.4842	51.5812	51.7307	14.5889	14.8035	14.9128
3.8	51.4331	51.5681	51.7179	14.7217	14.8073	14.9212
3.81	51.4529	51.5522	51.705	14.8891	14.8094	14.9295
3.82	51.533	51.5338	51.6922	15.0052	14.8115	14.9379
3.83	51.6336	51.515	51.6793	15.0225	14.8171	14.9464
3.84	51.708	51.4986	51.6664	14.9968	14.8273	14.9548
3.85	51.7632	51.4852	51.6535	14.9006	14.8393	14.9634
3.86	51.7893	51.4743	51.6406	14.7672	14.8504	14.9719
3.87	51.6536	51.4642	51.6277	14.6723	14.8586	14.9805
3.88	51.4081	51.4531	51.6148	14.717	14.8634	14.9892
3.89	51.2915	51.4398	51.6018	14.894	14.8661	14.9978
3.9	51.3503	51.4241	51.5889	15.0687	14.8689	15.0065
3.91	51.4549	51.4071	51.5759	15.0725	14.8737	15.0153
3.92	51.5125	51.3904	51.5629	14.984	14.8817	15.0241
3.93	51.5026	51.3756	51.5499	14.8639	14.8925	15.0329
3.94	51.4426	51.363	51.537	14.7517	14.9038	15.0418
3.95	51.3161	51.3521	51.524	14.6848	14.9137	15.0507
3.96	51.206	51.3414	51.5109	14.719	14.9209	15.0596
3.97	51.1441	51.3295	51.4979	14.837	14.9253	15.0686
3.98	51.159	51.3159	51.4849	14.9924	14.9284	15.0776
3.99	51.2354	51.3005	51.4718	15.1153	14.9322	15.0866
4	51.3253	51.2844	51.4588	15.1496	14.9389	15.0957
4.01	51.3861	51.2697	51.4457	15.0731	14.9486	15.1048
4.02	51.3839	51.2577	51.4326	14.925	14.9602	15.1139
4.03	51.2937	51.2482	51.4196	14.8125	14.9713	15.123
4.04	51.171	51.2391	51.4065	14.7756	14.9808	15.1322
4.05	51.0571	51.2299	51.3934	14.8361	14.9887	15.1415
4.06	51.0249	51.2204	51.3803	14.9683	14.9946	15.1507
4.07	51.0539	51.2074	51.3671	15.1222	14.9984	15.16
4.08	51.163	51.1914	51.354	15.1989	15.0033	15.1693
4.09	51.2284	51.1746	51.3409	15.1712	15.0111	15.1787
4.1	51.2676	51.1591	51.3277	15.0571	15.0221	15.1881
4.11	51.196	51.1455	51.3145	14.8912	15.0338	15.1975
4.12	51.0302	51.1337	51.3014	14.7801	15.0441	15.2069
4.13	50.8383	51.1221	51.2882	14.8084	15.0515	15.2164
4.14	50.8004	51.1093	51.275	14.9375	15.0565	15.2258
4.15	50.8548	51.0945	51.2618	15.0825	15.06	15.2354
4.16	50.9482	51.0778	51.2486	15.2024	15.0644	15.2449
4.17	51.0609	51.0608	51.2353	15.2773	15.0715	15.2545
4.18	51.1575	51.0448	51.2221	15.2517	15.0817	15.2641
4.19	51.1711	51.0308	51.2089	15.1328	15.0938	15.2737
4.2	51.108	51.019	51.1956	14.9941	15.106	15.2834
4.21	50.9881	51.0084	51.1824	14.9048	15.1164	15.293
4.22	50.8808	50.9977	51.1691	14.9145	15.1236	15.3027
4.23	50.8222	50.9853	51.1558	15.0097	15.1282	15.3125
4.24	50.8044	50.9707	51.1425	15.1438	15.1321	15.3222
4.25	50.8617	50.9542	51.1292	15.2689	15.1366	15.332
4.26	50.9643	50.9363	51.1159	15.3122	15.1432	15.3418
4.27	51.0351	50.9181	51.1026	15.2717	15.1529	15.3516
4.28	51.0487	50.9021	51.0893	15.1458	15.1647	15.3615
4.29	50.9808	50.8896	51.0759	15.0285	15.1762	15.3713
4.3	50.8568	50.8788	51.0626	14.9943	15.1851	15.3812
4.31	50.7475	50.867	51.0492	15.0295	15.1909	15.3912
4.32	50.7093	50.8529	51.0359	15.1513	15.1959	15.4011
4.33	50.7411	50.8371	51.0225	15.2781	15.202	15.411
4.34	50.8158	50.8204	51.0091	15.3542	15.2104	15.421
4.35	50.8942	50.8045	50.9957	15.3639	15.2215	15.431
4.36	50.9283	50.7905	50.9823	15.3016	15.2346	15.4411
4.37	50.9188	50.7787	50.9689	15.1903	15.2477	15.4511
4.38	50.8463	50.7682	50.9555	15.0946	15.2585	15.4612
4.39	50.7485	50.757	50.9421	15.0669	15.266	15.4713
4.4	50.6627	50.7435	50.9286	15.1372	15.2707	15.4814
4.41	50.6311	50.727	50.9152	15.2508	15.2746	15.4915
4.42	50.6665	50.7084	50.9017	15.3754	15.2805	15.5016
4.43	50.7389	50.69	50.8883	15.4674	15.2902	15.5118
4.44	50.8332	50.6739	50.8748	15.5018	15.3024	15.522
4.45	50.9688	50.6606	50.8613	15.4924	15.3156	15.5322
4.46	51.0436	50.6494	50.8478	15.3922	15.328	15.5424
4.47	50.8613	50.6389	50.8343	15.2187	15.3382	15.5526
4.48	50.6409	50.6279	50.8208	15.1923	15.3458	15.5629
4.49	50.5191	50.615	50.8073	15.2964	15.352	15.5732
4.5	50.5225	50.6002	50.7938	15.4266	15.3584	15.5834
4.51	50.5691	50.5842	50.7803	15.4719	15.3666	15.5938
4.52	50.6343	50.5686	50.7667	15.447	15.3781	15.6041
4.53	50.6511	50.5553	50.7532	15.3552	15.3922	15.6144
4.54	50.6084	50.5449	50.7396	15.2905	15.4066	15.6248
4.55	50.5528	50.5354	50.726	15.2213	15.4194	15.6351
4.56	50.4722	50.5256	50.7125	15.2366	15.4298	15.6455
4.57	50.4295	50.5143	50.6989	15.3212	15.4376	15.6559
4.58	50.431	50.5006	50.6853	15.4327	15.4439	15.6664
4.59	50.4714	50.4847	50.6717	15.5345	15.4504	15.6768
4.6	50.5247	50.4679	50.6581	15.5789	15.4566	15.6872
4.61	50.5771	50.4519	50.6445	15.56	15.4657	15.6977
4.62	50.5838	50.4379	50.6308	15.4724	15.4769	15.7082
4.63	50.5326	50.4259	50.6172	15.379	15.4883	15.7187
4.64	50.4539	50.4152	50.6036	15.3389	15.4982	15.7292
4.65	50.3705	50.4046	50.5899	15.3598	15.5054	15.7397
4.66	50.3107	50.3924	50.5763	15.4352	15.5103	15.7502
4.67	50.3146	50.3778	50.5626	15.552	15.5141	15.7608
4.68	50.355	50.3616	50.5489	15.6265	15.5188	15.7714
4.69	50.3966	50.3444	50.5352	15.6501	15.5261	15.7819
4.7	50.4204	50.3283	50.5215	15.6129	15.5359	15.7925
4.71	50.3899	50.3145	50.5078	15.5384	15.5469	15.8031
4.72	50.3189	50.3027	50.4941	15.4804	15.5576	15.8137
4.73	50.2263	50.2917	50.4804	15.4808	15.5663	15.8243
4.74	50.1568	50.2801	50.4667	15.5438	15.5724	15.835
4.75	50.1483	50.2666	50.453	15.6502	15.5767	15.8456
4.76	50.1874	50.2509	50.4392	15.7465	15.5806	15.8563
4.77	50.2493	50.234	50.4255	15.7764	15.586	15.867
4.78	50.293	50.2169	50.4117	15.7129	15.5938	15.8776
4.79	50.2537	50.201	50.398	15.6005	15.604	15.8883
4.8	50.1403	50.187	50.3842	15.4956	15.615	15.899
4.81	49.9855	50.1747	50.3704	15.4628	15.6252	15.9098
4.82	49.8838	50.1632	50.3566	15.5557	15.6337	15.9205
4.83	49.8879	50.1511	50.3428	15.7064	15.6401	15.9312
4.84	49.9924	50.1381	50.329	15.8076	15.645	15.942
4.85	50.0902	50.1236	50.3152	15.8441	15.6493	15.9527
4.86	50.1512	50.107	50.3014	15.8336	15.6533	15.9635
4.87	50.1767	50.0885	50.2876	15.8014	15.6591	15.9743
4.88	50.1638	50.0717	50.2738	15.7378	15.6686	15.985
4.89	50.1164	50.0579	50.2599	15.6976	15.6796	15.9958
4.9	50.0293	50.046	50.2461	15.6877	15.6888	16.0066
4.91	49.9729	50.0334	50.2322	15.7215	15.6953	16.0174
4.92	49.9323	50.0187	50.2184	15.8241	15.7005	16.0283
4.93	49.9503	50.0018	50.2045	15.92	15.7061	16.0391
4.94	49.9965	49.984	50.1906	15.9798	15.7137	16.0499
4.95	50.0368	49.9669	50.1767	15.9752	15.7232	16.0608
4.96	50.0573	49.9513	50.1628	15.9194	15.7343	16.0716
4.97	50.0302	49.9374	50.1489	15.8388	15.7456	16.0825
4.98	49.9531	49.9244	50.135	15.7893	15.7556	16.0934
4.99	49.8707	49.9114	50.1211	15.7778	15.7636	16.1042
5	49.8128	49.8975	50.1072	15.6332	15.7697	16.1151
5.01	49.8081	49.8821	50.0933	15.7331	15.7751	16.126
5.02	49.852	49.865	50.0793	15.8064	15.7808	16.1369
5.03	49.9107	49.8472	50.0654	15.8393	15.7883	16.1478
5.04	49.9549	49.8302	50.0514	15.8131	15.7981	16.1587
5.05	49.945	49.8145	50.0375	15.7299	15.8095	16.1696
5.06	49.8775	49.8008	50.0235	15.6645	15.8209	16.1806
5.07	49.7797	49.7884	50.0096	15.6167	15.8309	16.1915
5.08	49.7199	49.7756	49.9956	15.6552	15.8387	16.2024
5.09	49.6611	49.7616	49.9816	15.7344	15.8447	16.2134
5.1	49.6789	49.7463	49.9676	15.8218	15.8504	16.2243
5.11	49.7362	49.7299	49.9536	15.8835	15.8571	16.2353
5.12	49.7891	49.7133	49.9396	15.8969	15.8654	16.2462
5.13	49.8168	49.6978	49.9256	15.8592	15.8754	16.2572
5.14	49.8048	49.6841	49.9116	15.7717	15.8863	16.2682
5.15	49.7206	49.6719	49.8975	15.7053	15.8963	16.2791
5.16	49.6271	49.6603	49.8835	15.6807	15.9045	16.2901
5.17	49.5581	49.6477	49.8695	15.7358	15.9106	16.3011
5.18	49.5354	49.6334	49.8554	15.8219	15.9156	16.3121
5.19	49.5539	49.6177	49.8414	15.9172	15.9214	16.3231
5.2	49.6194	49.6016	49.8273	15.9637	15.9291	16.3341
5.21	49.6635	49.5866	49.8133	15.9618	15.9391	16.3451
5.22	49.6992	49.574	49.7992	15.9363	15.9506	16.3561
5.23	49.689	49.5631	49.7851	15.8966	15.9614	16.3671
5.24	49.6802	49.5526	49.771	15.8659	15.9703	16.3781
5.25	49.6583	49.5407	49.7569	15.847	15.9774	16.3891
5.26	49.6264	49.5273	49.7428	15.8204	15.9835	16.4001
5.27	49.5483	49.5124	49.7287	15.8628	15.9891	16.4112
5.28	49.4968	49.4963	49.7146	15.9875	15.9951	16.4222
5.29	49.5253	49.4796	49.7005	16.0768	16.0026	16.4332
5.3	49.5521	49.4633	49.6864	16.0488	16.0116	16.4443
5.31	49.5079	49.4484	49.6722	15.9525	16.0215	16.4553
5.32	49.3769	49.4348	49.6581	15.8888	16.0311	16.4664
5.33	49.2646	49.4219	49.644	15.8987	16.0391	16.4774
5.34	49.2048	49.4082	49.6298	15.9751	16.0446	16.4884
5.35	49.222	49.3928	49.6156	16.0552	16.0491	16.4995
5.36	49.2902	49.3758	49.6015	16.1237	16.0536	16.5105
5.37	49.3463	49.3578	49.5873	16.1495	16.0597	16.5216
5.38	49.3787	49.3403	49.5731	16.1331	16.0678	16.5327
5.39	49.3819	49.3244	49.559	16.0834	16.0774	16.5437
5.4	49.3459	49.3099	49.5448	16.0256	16.0873	16.5548
5.41	49.2709	49.2967	49.5306	16.0144	16.0987	16.5658
5.42	49.1949	49.2835	49.5164	16.0221	16.1085	16.5769
5.43	49.1437	49.2693	49.5022	16.0828	16.1169	16.588
5.44	49.1498	49.2536	49.488	16.176	16.1247	16.599
5.45	49.1897	49.2368	49.4737	16.2608	16.1331	16.6101
5.46	49.2612	49.2197	49.4595	16.2822	16.1433	16.6212
5.47	49.2988	49.2032	49.4453	16.2476	16.1552	16.6322
5.48	49.2831	49.1884	49.4311	16.1816	16.1684	16.6433
5.49	49.2227	49.1748	49.4168	16.1114	16.1812	16.6544
5.5	49.1508	49.1621	49.4026	16.1153	16.1925	16.6655
5.51	49.0912	49.1489	49.3883	16.1503	16.2023	16.6765
5.52	49.0453	49.1343	49.3741	16.2092	16.2107	16.6876
5.53	49.0692	49.1184	49.3598	16.2946	16.2189	16.6987
5.54	49.1127	49.1017	49.3455	16.3628	16.2282	16.7098
5.55	49.1682	49.085	49.3312	16.3573	16.2391	16.7209
5.56	49.2074	49.0695	49.317	16.312	16.2519	16.7319
5.57	49.1681	49.0558	49.3027	16.2398	16.2656	16.743
5.58	49.0975	49.0434	49.2884	16.1779	16.2785	16.7541
5.59	49.0179	49.0315	49.2741	16.1825	16.2899	16.7652
5.6	48.9488	49.0189	49.2598	16.2248	16.2995	16.7762
5.61	48.9281	49.0049	49.2455	16.3079	16.3081	16.7873
5.62	48.9595	48.9893	49.2311	16.3949	16.3167	16.7984
5.63	49.0066	48.9728	49.2168	16.431	16.3261	16.8095
5.64	49.033	48.9564	49.2025	16.424	16.3369	16.8206
5.65	49.0334	48.9406	49.1882	16.3877	16.3489	16.8316
5.66	48.9977	48.9256	49.1738	16.3329	16.3614	16.8427
5.67	48.9486	48.9114	49.1595	16.2932	16.3742	16.8538
5.68	48.8715	48.898	49.1451	16.2865	16.386	16.8649
5.69	48.8133	48.8847	49.1308	16.343	16.3955	16.8759
5.7	48.7969	48.8702	49.1164	16.4268	16.4036	16.887
5.71	48.8198	48.8543	49.1021	16.4881	16.4123	16.8981
5.72	48.8718	48.8385	49.0877	16.5049	16.4229	16.9091
5.73	48.8856	48.8244	49.0733	16.4661	16.4354	16.9202
5.74	48.8413	48.8124	49.0589	16.3705	16.4486	16.9313
5.75	48.7532	48.8016	49.0445	16.3449	16.4608	16.9423
5.76	48.6596	48.7908	49.0301	16.336	16.4716	16.9534
5.77	48.5989	48.7788	49.0157	16.4134	16.4812	16.9645
5.78	48.6134	48.7653	49.0013	16.499	16.4898	16.9755
5.79	48.6643	48.7506	48.9869	16.5592	16.4985	16.9866
5.8	48.693	48.735	48.9725	16.5809	16.5082	16.9977
5.81	48.7479	48.7194	48.9581	16.5617	16.5195	17.0087
5.82	48.733	48.705	48.9437	16.5241	16.5317	17.0198
5.83	48.7002	48.6922	48.9293	16.4904	16.5446	17.0308
5.84	48.6431	48.6808	48.9148	16.4695	16.5567	17.0419
5.85	48.5951	48.6694	48.9004	16.491	16.567	17.0529
5.86	48.5552	48.6572	48.8859	16.5534	16.5756	17.064
5.87	48.5443	48.6429	48.8715	16.6344	16.5835	17.075
5.88	48.5812	48.6272	48.857	16.6843	16.5919	17.086
5.89	48.6182	48.611	48.8426	16.6871	16.6017	17.0971
5.9	48.6353	48.5953	48.8281	16.6561	16.6134	17.1081
5.91	48.6065	48.5811	48.8136	16.6133	16.6259	17.1192
5.92	48.5512	48.5684	48.7992	16.5648	16.6383	17.1302
5.93	48.5036	48.5566	48.7847	16.5611	16.6496	17.1412
5.94	48.4615	48.5443	48.7702	16.6097	16.6594	17.1522
5.95	48.4517	48.5307	48.7557	16.6546	16.6678	17.1633
5.96	48.471	48.5155	48.7412	16.743	16.6761	17.1743
5.97	48.5133	48.4989	48.7267	16.791	16.6853	17.1853
5.98	48.5566	48.4822	48.7122	16.777	16.6963	17.1963
5.99	48.5729	48.4666	48.6977	16.7459	16.7089	17.2073
6	48.5326	48.4526	48.6832	16.7001	16.7221	17.2183
6.01	48.4826	48.44	48.6687	16.6588	16.7349	17.2293
6.02	48.4004	48.4279	48.6542	16.6547	16.7462	17.2403
6.03	48.3659	48.4154	48.6397	16.7003	16.756	17.2513
6.04	48.3606	48.402	48.6251	16.7743	16.7652	17.2623
6.05	48.3957	48.3889	48.6106	16.8337	16.7748	17.2733
6.06	48.4459	48.3762	48.5961	16.8595	16.7847	17.2843
6.07	48.4738	48.3619	48.5815	16.8569	16.7959	17.2953
6.08	48.4647	48.3472	48.567	16.8185	16.8089	17.3062
6.09	48.4183	48.3337	48.5524	16.7597	16.8222	17.3172
6.1	48.3488	48.3215	48.5379	16.7345	16.8339	17.3282
6.11	48.2646	48.3092	48.5233	16.7549	16.8437	17.3391
6.12	48.2322	48.296	48.5087	16.8095	16.8523	17.3501
6.13	48.2357	48.2814	48.4942	16.9009	16.8609	17.3611
6.14	48.2891	48.2658	48.4796	16.9626	16.8704	17.372
6.15	48.3324	48.2504	48.465	16.9683	16.882	17.383
6.16	48.3475	48.2362	48.4504	16.9297	16.8947	17.3939
6.17	48.315	48.2237	48.4358	16.897	16.9083	17.4048
6.18	48.2573	48.2126	48.4212	16.8496	16.9211	17.4158
6.19	48.1814	48.2015	48.4066	16.8373	16.9322	17.4267
6.2	48.1193	48.1892	48.392	16.8689	16.942	17.4376
6.21	48.0872	48.176	48.3774	16.9386	16.951	17.4486
6.22	48.1037	48.1611	48.3628	17.0058	16.9603	17.4595
6.23	48.1579	48.1455	48.3482	17.065	16.9706	17.4704
6.24	48.2147	48.1302	48.3336	17.0605	16.9822	17.4813
6.25	48.2324	48.1159	48.319	17.015	16.9948	17.4922
6.26	48.1976	48.1026	48.3044	16.9572	17.0075	17.5031
6.27	48.104	48.0906	48.2897	16.9182	17.0194	17.514
6.28	48.029	48.0786	48.2751	16.9288	17.0297	17.5249
6.29	47.9675	48.066	48.2605	16.9809	17.039	17.5357
6.3	47.9566	48.0519	48.2458	17.0597	17.048	17.5466
6.31	47.9995	48.0367	48.2312	17.1279	17.0575	17.5575
6.32	48.0595	48.0214	48.2165	17.1515	17.0681	17.5684
6.33	48.0884	48.0067	48.2019	17.1279	17.08	17.5792
6.34	48.0718	47.993	48.1872	17.0879	17.0924	17.5901
6.35	48.0165	47.9803	48.1726	17.0435	17.1044	17.6009
6.36	47.9364	47.968	48.1579	17.0234	17.1155	17.6118
6.37	47.8579	47.9551	48.1432	17.0591	17.1253	17.6226
6.38	47.8209	47.9411	48.1285	17.1274	17.1342	17.6334
6.39	47.8343	47.9258	48.1139	17.2023	17.1433	17.6443
6.4	47.8803	47.9096	48.0992	17.2529	17.1531	17.6551
6.41	47.9248	47.8937	48.0845	17.2622	17.1643	17.6659
6.42	47.9552	47.8783	48.0698	17.2235	17.1765	17.6767
6.43	47.9414	47.8643	48.0551	17.184	17.1891	17.6875
6.44	47.9264	47.8513	48.0404	17.1809	17.2011	17.6983
6.45	47.9729	47.8384	48.0257	17.1963	17.2118	17.7091
6.46	48.0002	47.8244	48.011	17.19	17.2214	17.7199
6.47	47.8418	47.8088	47.9963	17.2442	17.2304	17.7307
6.48	47.7521	47.7922	47.9816	17.3454	17.2401	17.7415
6.49	47.7853	47.7754	47.9669	17.3644	17.2508	17.7522
6.5	47.8226	47.7592	47.9522	17.2864	17.263	17.763
6.51	47.7966	47.7442	47.9375	17.2205	17.2759	17.7737
6.52	47.7568	47.7309	47.9228	17.1888	17.2888	17.7845
6.53	47.6875	47.718	47.908	17.2019	17.3007	17.7952
6.54	47.6185	47.7048	47.8933	17.2376	17.311	17.806
6.55	47.5984	47.6902	47.8786	17.3035	17.3203	17.8167
6.56	47.6025	47.6744	47.8638	17.3788	17.3294	17.8274
6.57	47.6457	47.6579	47.8491	17.4351	17.3396	17.8381
6.58	47.6954	47.6416	47.8343	17.4484	17.3509	17.8489
6.59	47.7156	47.6262	47.8196	17.4007	17.3634	17.8596
6.6	47.6685	47.612	47.8048	17.3555	17.3766	17.8703
6.61	47.6235	47.5991	47.7901	17.3111	17.3892	17.881
6.62	47.5406	47.5866	47.7753	17.3146	17.4004	17.8916
6.63	47.475	47.5736	47.7606	17.3582	17.4103	17.9023
6.64	47.461	47.5589	47.7458	17.4273	17.4192	17.913
6.65	47.4792	47.5428	47.731	17.4882	17.4285	17.9237
6.66	47.5206	47.526	47.7163	17.5223	17.4389	17.9343
6.67	47.5842	47.5095	47.7015	17.5147	17.4509	17.945
6.68	47.573	47.4944	47.6867	17.4738	17.4639	17.9556
6.69	47.5572	47.4808	47.6719	17.4315	17.4769	17.9663
6.7	47.4746	47.4684	47.6572	17.4179	17.4893	17.9769
6.71	47.4086	47.4559	47.6424	17.4296	17.4999	17.9875
6.72	47.3652	47.4422	47.6276	17.4701	17.5091	17.9981
6.73	47.3639	47.427	47.6128	17.5258	17.5179	18.0087
6.74	47.3922	47.4104	47.598	17.5703	17.5276	18.0193
6.75	47.4317	47.3937	47.5832	17.5763	17.5387	18.0299
6.76	47.4517	47.378	47.5684	17.5595	17.5513	18.0405
6.77	47.4284	47.3638	47.5536	17.5295	17.5643	18.0511
6.78	47.38	47.3513	47.5388	17.5121	17.5767	18.0617
6.79	47.3162	47.3393	47.524	17.5161	17.5876	18.0722
6.8	47.2665	47.3264	47.5092	17.5427	17.5969	18.0828
6.81	47.2374	47.312	47.4943	17.6022	17.6055	18.0933
6.82	47.2365	47.2961	47.4795	17.6488	17.6143	18.1039
6.83	47.2716	47.2792	47.4647	17.6752	17.6245	18.1144
6.84	47.3136	47.2623	47.4499	17.6724	17.6361	18.125
6.85	47.3148	47.2463	47.4351	17.6417	17.6483	18.1355
6.86	47.2597	47.2304	47.4202	17.609	17.6604	18.146
6.87	47.1816	47.2147	47.4054	17.5959	17.6719	18.1565
6.88	47.1297	47.2006	47.3906	17.6374	17.6819	18.167
6.89	47.1021	47.1865	47.3757	17.6896	17.6903	18.1775
6.9	47.1042	47.1709	47.3609	17.7474	17.6987	18.188
6.91	47.1392	47.1542	47.346	17.7801	17.709	18.1984
6.92	47.1864	47.1378	47.3312	17.7961	17.7213	18.2089
6.93	47.1889	47.1225	47.3163	17.772	17.7346	18.2194
6.94	47.1655	47.1086	47.3015	17.7345	17.7478	18.2298
6.95	47.1087	47.096	47.2866	17.7144	17.7603	18.2403
6.96	47.0503	47.0838	47.2718	17.713	17.7713	18.2507
6.97	47.0108	47.0709	47.2569	17.7502	17.781	18.2611
6.98	46.9937	47.0567	47.2421	17.813	17.7899	18.2716
6.99	47.0055	47.0409	47.2272	17.8662	17.7991	18.282
7	47.037	47.0243	47.2123	17.9003	17.8096	18.2924
7.01	47.0708	47.0084	47.1975	17.8926	17.8218	18.3028
7.02	47.0767	46.9937	47.1826	17.8466	17.8351	18.3132
7.03	47.0465	46.9807	47.1677	17.8087	17.8483	18.3235
7.04	46.9747	46.9689	47.1528	17.786	17.8605	18.3339
7.05	46.9068	46.9568	47.138	17.8113	17.8711	18.3443
7.06	46.8733	46.9436	47.1231	17.861	17.8804	18.3546
7.07	46.8609	46.9286	47.1082	17.9247	17.8894	18.365
7.08	46.8819	46.9122	47.0933	17.9692	17.8992	18.3753
7.09	46.9247	46.8956	47.0784	17.989	17.9104	18.3856
7.1	46.9617	46.8795	47.0635	17.9791	17.9232	18.396
7.11	46.949	46.8652	47.0486	17.9243	17.9366	18.4063
7.12	46.887	46.8525	47.0337	17.87	17.9498	18.4166
7.13	46.8248	46.8407	47.0188	17.8674	17.9618	18.4269
7.14	46.7449	46.8286	47.0039	17.9097	17.9721	18.4372
7.15	46.7177	46.8149	46.989	17.9888	17.9814	18.4474
7.16	46.745	46.7995	46.9741	18.0603	17.9908	18.4577
7.17	46.792	46.7829	46.9592	18.081	18.0014	18.468
7.18	46.8409	46.7665	46.9443	18.0577	18.0137	18.4782
7.19	46.8528	46.7515	46.9294	18.0122	18.0271	18.4885
7.2	46.7841	46.7383	46.9145	17.9569	18.0407	18.4987
7.21	46.7159	46.7262	46.8996	17.951	18.0536	18.5089
7.22	46.6349	46.7146	46.8846	17.9764	18.0649	18.5192
7.23	46.5869	46.7024	46.8697	18.0495	18.0746	18.5294
7.24	46.5723	46.6886	46.8548	18.1179	18.0838	18.5396
7.25	46.6314	46.6729	46.8399	18.1753	18.0934	18.5498
7.26	46.6838	46.6566	46.825	18.1702	18.1044	18.56
7.27	46.7286	46.6408	46.81	18.1245	18.117	18.5701
7.28	46.7025	46.6268	46.7951	18.0581	18.1306	18.5803
7.29	46.612	46.6144	46.7802	18.0246	18.1439	18.5905
7.3	46.5203	46.603	46.7652	18.0435	18.156	18.6006
7.31	46.4692	46.5917	46.7503	18.123	18.1666	18.6108
7.32	46.4702	46.579	46.7354	18.2122	18.176	18.6209
7.33	46.5128	46.5644	46.7204	18.2651	18.185	18.631
7.34	46.5629	46.549	46.7055	18.275	18.1949	18.6411
7.35	46.601	46.5335	46.6905	18.2511	18.2063	18.6512
7.36	46.6076	46.5188	46.6756	18.1918	18.219	18.6613
7.37	46.5621	46.5055	46.6606	18.1655	18.2323	18.6714
7.38	46.4935	46.4933	46.6457	18.1515	18.2451	18.6815
7.39	46.412	46.4817	46.6307	18.1981	18.2565	18.6916
7.4	46.3736	46.4698	46.6158	18.253	18.2666	18.7016
7.41	46.3833	46.4565	46.6008	18.344	18.2756	18.7117
7.42	46.4325	46.4417	46.5859	18.3837	18.2849	18.7217
7.43	46.4881	46.4259	46.5709	18.3877	18.2955	18.7318
7.44	46.5171	46.4102	46.556	18.3403	18.3076	18.7418
7.45	46.4761	46.3959	46.541	18.2891	18.3207	18.7518
7.46	46.4117	46.3831	46.526	18.246	18.3336	18.7618
7.47	46.31	46.3712	46.5111	18.2469	18.3459	18.7718
7.48	46.2536	46.3596	46.4961	18.3062	18.3567	18.7818
7.49	46.2265	46.3473	46.4812	18.3832	18.3664	18.7918
7.5	46.255	46.3336	46.4662	18.4679	18.3757	18.8017
7.51	46.3189	46.3185	46.4512	18.5059	18.3856	18.8117
7.52	46.3777	46.3029	46.4362	18.5001	18.3968	18.8216
7.53	46.4122	46.2881	46.4213	18.436	18.4096	18.8316
7.54	46.3807	46.2744	46.4063	18.3628	18.4228	18.8415
7.55	46.284	46.2622	46.3913	18.3269	18.4357	18.8514
7.56	46.1797	46.2507	46.3763	18.3386	18.4472	18.8613
7.57	46.1076	46.2387	46.3614	18.4186	18.4572	18.8712
7.58	46.106	46.2253	46.3464	18.5257	18.4664	18.8811
7.59	46.1653	46.2103	46.3314	18.5964	18.476	18.891
7.6	46.2419	46.1944	46.3164	18.6165	18.4869	18.9009
7.61	46.2899	46.1791	46.3014	18.5835	18.4995	18.9108
7.62	46.2979	46.1647	46.2864	18.5192	18.5129	18.9206
7.63	46.2487	46.152	46.2715	18.4383	18.5262	18.9305
7.64	46.1501	46.1405	46.2565	18.4201	18.5384	18.9403
7.65	46.0454	46.1291	46.2415	18.4512	18.5492	18.9501
7.66	45.9927	46.1165	46.2265	18.5301	18.5588	18.96
7.67	45.9781	46.1023	46.2115	18.6315	18.5683	18.9698
7.68	46.046	46.0868	46.1965	18.6974	18.579	18.9796
7.69	46.1259	46.0713	46.1815	18.7149	18.5913	18.9894
7.7	46.1839	46.057	46.1665	18.6689	18.605	18.9991
7.71	46.1859	46.0443	46.1515	18.6002	18.6189	19.0089
7.72	46.1074	46.033	46.1365	18.5415	18.6317	19.0187
7.73	46.008	46.0217	46.1215	18.5294	18.6427	19.0284
7.74	45.9414	46.0096	46.1065	18.5744	18.6524	19.0382
7.75	45.9062	45.9959	46.0915	18.657	18.6615	19.0479
7.76	45.9216	45.9806	46.0765	18.7459	18.671	19.0576
7.77	45.9719	45.9643	46.0615	18.7863	18.6822	19.0673
7.78	46.02	45.9486	46.0465	18.7893	18.6949	19.077
7.79	46.0601	45.9341	46.0315	18.7373	18.7087	19.0867
7.8	46.0377	45.9215	46.0165	18.6782	18.7221	19.0964
7.81	45.9599	45.9098	46.0015	18.6324	18.7346	19.1061
7.82	45.8706	45.8983	45.9865	18.6489	18.7451	19.1157
7.83	45.7974	45.8856	45.9715	18.7013	18.7542	19.1254
7.84	45.775	45.8711	45.9564	18.7893	18.7629	19.135
7.85	45.8152	45.8548	45.9414	18.8445	18.7725	19.1447
7.86	45.8684	45.8382	45.9264	18.8632	18.7836	19.1543
7.87	45.9119	45.8222	45.9114	18.8548	18.7965	19.1639
7.88	45.9238	45.8078	45.8964	18.7973	18.8103	19.1735
7.89	45.8875	45.7946	45.8814	18.7583	18.8236	19.1831
7.9	45.8105	45.7822	45.8664	18.7405	18.8353	19.1927
7.91	45.7431	45.7697	45.8513	18.7792	18.8442	19.2023
7.92	45.6809	45.7567	45.8363	18.8366	18.8518	19.2118
7.93	45.6867	45.7425	45.8213	18.8998	18.8601	19.2214
7.94	45.7156	45.7266	45.8063	18.9367	18.8704	19.2309
7.95	45.7604	45.7107	45.7913	18.9561	18.8824	19.2405
7.96	45.7848	45.6957	45.7762	18.923	18.8956	19.25
7.97	45.7695	45.6826	45.7612	18.8687	18.9093	19.2595
7.98	45.7111	45.6712	45.7462	18.8233	18.9224	19.269
7.99	45.6261	45.6605	45.7312	18.8355	18.9335	19.2785
8	45.562	45.649	45.7161	18.8977	18.9423	19.288
8.01	45.5438	45.6354	45.7011	18.9742	18.9502	19.2975
8.02	45.5553	45.62	45.6861	19.0366	18.9583	19.3069
8.03	45.6059	45.6032	45.6711	19.0569	18.9681	19.3164
8.04	45.6505	45.5865	45.656	19.0341	18.9801	19.3258
8.05	45.6486	45.5713	45.641	19.0004	18.9936	19.3352
8.06	45.6095	45.5585	45.626	18.9498	19.0076	19.3447
8.07	45.5404	45.5476	45.6109	18.9387	19.0204	19.3541
8.08	45.4703	45.5371	45.5959	18.9878	19.031	19.3635
8.09	45.4428	45.5252	45.5809	19.0554	19.0396	19.3729
8.1	45.46	45.511	45.5659	19.1395	19.0475	19.3823
8.11	45.4897	45.4947	45.5508	19.1701	19.056	19.3916
8.12	45.5509	45.4772	45.5358	19.1535	19.0663	19.401
8.13	45.5584	45.4605	45.5208	19.1097	19.0786	19.4104
8.14	45.5349	45.4455	45.5057	19.0463	19.0921	19.4197
8.15	45.4529	45.4324	45.4907	19.0122	19.1056	19.429
8.16	45.3594	45.4204	45.4757	19.0207	19.1176	19.4384
8.17	45.286	45.4085	45.4606	19.096	19.1276	19.4477
8.18	45.2881	45.3952	45.4456	19.1996	19.136	19.457
8.19	45.3197	45.3799	45.4305	19.2675	19.1439	19.4663
8.2	45.392	45.3628	45.4155	19.2873	19.1532	19.4755
8.21	45.4303	45.3453	45.4005	19.2602	19.1642	19.4848
8.22	45.4482	45.3286	45.3854	19.1989	19.1771	19.4941
8.23	45.401	45.314	45.3704	19.1148	19.1906	19.5033
8.24	45.3143	45.3012	45.3554	19.0936	19.2036	19.5126
8.25	45.1973	45.2895	45.3403	19.1167	19.215	19.5218
8.26	45.1334	45.2772	45.3253	19.1941	19.2246	19.531
8.27	45.1137	45.2631	45.3103	19.2885	19.2332	19.5402
8.28	45.1462	45.2472	45.2952	19.3632	19.2417	19.5494
8.29	45.1877	45.23	45.2802	19.3874	19.2515	19.5586
8.3	45.2185	45.2128	45.2651	19.3254	19.2631	19.5678
8.31	45.2418	45.197	45.2501	19.1906	19.2761	19.577
8.32	45.2691	45.183	45.2351	19.1209	19.2893	19.5861
8.33	45.2263	45.1709	45.22	19.1764	19.3014	19.5953
8.34	45.124	45.1591	45.205	19.2673	19.3119	19.6044
8.35	45.095	45.1464	45.1899	19.3358	19.3209	19.6135
8.36	45.0631	45.1317	45.1749	19.3985	19.3292	19.6226
8.37	45.1182	45.1155	45.1599	19.4463	19.3382	19.6317
8.38	45.1865	45.0986	45.1448	19.4769	19.3486	19.6408
8.39	45.2423	45.0823	45.1298	19.4233	19.3608	19.6499
8.4	45.2296	45.0676	45.1147	19.3164	19.3741	19.659
8.41	45.1458	45.0549	45.0997	19.2529	19.3868	19.6681
8.42	45.037	45.0433	45.0847	19.2398	19.3981	19.6771
8.43	44.9374	45.0315	45.0696	19.3093	19.4076	19.6862
8.44	44.8939	45.0182	45.0546	19.4139	19.4159	19.6952
8.45	44.9252	45.003	45.0395	19.51	19.4242	19.7042
8.46	45.008	44.9866	45.0245	19.588	19.4335	19.7132
8.47	45.105	44.97	45.0094	19.5701	19.4445	19.7222
8.48	45.1321	44.9546	44.9944	19.484	19.457	19.7312
8.49	45.0788	44.9411	44.9794	19.3986	19.4693	19.7402
8.5	44.9789	44.9289	44.9643	19.3525	19.4808	19.7492
8.51	44.8597	44.917	44.9493	19.3605	19.4903	19.7581
8.52	44.7715	44.9044	44.9342	19.4346	19.4986	19.7671
8.53	44.7527	44.8899	44.9192	19.5323	19.5064	19.776
8.54	44.7959	44.874	44.9042	19.628	19.5149	19.7849
8.55	44.8753	44.8572	44.8891	19.6648	19.5251	19.7939
8.56	44.9413	44.8409	44.8741	19.6336	19.5369	19.8028
8.57	44.9548	44.8262	44.859	19.5487	19.55	19.8117
8.58	44.8924	44.8133	44.844	19.4717	19.5625	19.8206
8.59	44.786	44.8011	44.829	19.4319	19.5733	19.8294
8.6	44.6752	44.7885	44.8139	19.4881	19.5821	19.8383
8.61	44.6141	44.7742	44.7989	19.5689	19.5895	19.8471
8.62	44.6129	44.7582	44.7839	19.6735	19.5969	19.856
8.63	44.6838	44.7406	44.7688	19.7448	19.6055	19.8648
8.64	44.7607	44.7228	44.7538	19.7566	19.6162	19.8736
8.65	44.826	44.7059	44.7387	19.7077	19.6284	19.8825
8.66	44.8192	44.6913	44.7237	19.6269	19.6415	19.8913
8.67	44.7302	44.6786	44.7087	19.5545	19.6538	19.9001
8.68	44.6236	44.667	44.6936	19.5508	19.6643	19.9088
8.69	44.5305	44.6552	44.6786	19.5886	19.6727	19.9176
8.7	44.4953	44.6416	44.6636	19.6996	19.6797	19.9264
8.71	44.5288	44.6263	44.6485	19.792	19.6875	19.9351
8.72	44.6097	44.6092	44.6335	19.8499	19.6976	19.9438
8.73	44.7006	44.5913	44.6184	19.8138	19.7098	19.9526
8.74	44.726	44.5743	44.6034	19.749	19.7228	19.9613
8.75	44.6889	44.5597	44.5884	19.6649	19.7358	19.97
8.76	44.5722	44.5468	44.5733	19.6331	19.7478	19.9787
8.77	44.472	44.5348	44.5583	19.6487	19.7581	19.9874
8.78	44.4023	44.5219	44.5433	19.7131	19.7664	19.9961
8.79	44.3898	44.5069	44.5282	19.8113	19.7735	20.0047
8.8	44.4379	44.4895	44.5132	19.9094	19.7812	20.0134
8.81	44.5278	44.4711	44.4982	19.9319	19.7908	20.022
8.82	44.603	44.4531	44.4832	19.8885	19.8028	20.0306
8.83	44.6031	44.437	44.4681	19.8038	19.8165	20.0393
8.84	44.5269	44.4238	44.4531	19.726	19.8301	20.0479
8.85	44.4181	44.4124	44.4381	19.7112	19.8421	20.0565
8.86	44.3197	44.4011	44.423	19.7518	19.8517	20.0651
8.87	44.2665	44.3882	44.408	19.8452	19.859	20.0736
8.88	44.2965	44.3726	44.393	19.9455	19.8657	20.0822
8.89	44.372	44.355	44.378	19.9874	19.8735	20.0908
8.9	44.4603	44.3371	44.3629	19.9819	19.8833	20.0993
8.91	44.4916	44.32	44.3479	19.915	19.8948	20.1079
8.92	44.4736	44.3051	44.3329	19.8429	19.9073	20.1164
8.93	44.3753	44.2926	44.3179	19.7807	19.9197	20.1249
8.94	44.2681	44.2812	44.3028	19.7987	19.9304	20.1334
8.95	44.1782	44.2696	44.2878	19.8699	19.9388	20.1419
8.96	44.1328	44.2562	44.2728	19.9745	19.9458	20.1504
8.97	44.1634	44.2404	44.2578	20.075	19.9524	20.1588
8.98	44.2394	44.223	44.2427	20.1137	19.9605	20.1673
8.99	44.3018	44.2055	44.2277	20.0715	19.9704	20.1758
9	44.299	44.1892	44.2127	19.9825	19.9821	20.1842
9.01	44.2334	44.1749	44.1977	19.8891	19.994	20.1926
9.02	44.1364	44.1624	44.1827	19.8574	20.0051	20.201
9.03	44.0251	44.1506	44.1676	19.8957	20.0144	20.2095
9.04	43.9601	44.1379	44.1526	19.9767	20.0219	20.2179
9.05	43.9444	44.1232	44.1376	20.0892	20.0286	20.2262
9.06	44.0105	44.1065	44.1226	20.1715	20.0358	20.2346
9.07	44.1086	44.0887	44.1076	20.1927	20.0444	20.243
9.08	44.1759	44.0714	44.0926	20.1358	20.0548	20.2513
9.09	44.1851	44.0554	44.0776	20.0471	20.0663	20.2597
9.1	44.0892	44.0416	44.0626	19.9578	20.0781	20.268
9.11	43.9747	44.0292	44.0475	19.9539	20.0883	20.2763
9.12	43.8608	44.0166	44.0325	20.0065	20.0966	20.2846
9.13	43.8167	44.0025	44.0175	20.1113	20.1033	20.2929
9.14	43.85	43.9862	44.0025	20.2321	20.1101	20.3012
9.15	43.9442	43.9684	43.9875	20.3153	20.118	20.3095
9.16	44.0515	43.9505	43.9725	20.3126	20.1276	20.3178
9.17	44.0902	43.9336	43.9575	20.2323	20.1382	20.326
9.18	44.0723	43.9181	43.9425	20.1186	20.1498	20.3343
9.19	43.9696	43.904	43.9275	20.0495	20.161	20.3425
9.2	43.8355	43.8909	43.9125	20.0455	20.1708	20.3507
9.21	43.7355	43.8771	43.8975	20.0976	20.1786	20.359
9.22	43.6907	43.8616	43.8825	20.2267	20.1854	20.3672
9.23	43.7336	43.8439	43.8675	20.3451	20.1925	20.3754
9.24	43.8655	43.8254	43.8525	20.4096	20.201	20.3835
9.25	43.9709	43.8074	43.8375	20.3867	20.2112	20.3917
9.26	44.0087	43.7908	43.8225	20.2882	20.2223	20.3999
9.27	43.9622	43.7762	43.8075	20.1807	20.2333	20.408
9.28	43.8401	43.7627	43.7925	20.1148	20.243	20.4162
9.29	43.7073	43.7491	43.7775	20.1163	20.2509	20.4243
9.3	43.634	43.734	43.7625	20.1908	20.2576	20.4324
9.31	43.5905	43.7168	43.7476	20.2852	20.2642	20.4405
9.32	43.6516	43.6984	43.7326	20.3714	20.2717	20.4486
9.33	43.7587	43.6796	43.7176	20.4371	20.281	20.4567
9.34	43.8294	43.6621	43.7026	20.4002	20.2916	20.4648
9.35	43.8587	43.6461	43.6876	20.3118	20.3026	20.4728
9.36	43.7876	43.6321	43.6726	20.2257	20.3132	20.4809
9.37	43.6606	43.6192	43.6577	20.1716	20.3221	20.4889
9.38	43.5517	43.606	43.6427	20.2067	20.3293	20.497
9.39	43.4742	43.5909	43.6277	20.274	20.3353	20.505
9.4	43.4614	43.5742	43.6127	20.3738	20.3418	20.513
9.41	43.5167	43.5568	43.5977	20.4524	20.3498	20.521
9.42	43.6004	43.5398	43.5828	20.4664	20.3594	20.529
9.43	43.6617	43.5237	43.5678	20.4342	20.3701	20.537
9.44	43.6546	43.5095	43.5528	20.3506	20.3809	20.545
9.45	43.5722	43.4966	43.5378	20.3009	20.3908	20.5529
9.46	43.4739	43.4842	43.5229	20.289	20.3991	20.5609
9.47	43.3761	43.471	43.5079	20.3197	20.406	20.5688
9.48	43.3232	43.4559	43.4929	20.3998	20.4121	20.5767
9.49	43.3336	43.439	43.478	20.481	20.4189	20.5846
9.5	43.4089	43.4211	43.463	20.5462	20.4272	20.5925
9.51	43.4925	43.404	43.448	20.5238	20.4371	20.6004
9.52	43.5054	43.3883	43.4331	20.4641	20.4478	20.6083
9.53	43.4678	43.3744	43.4181	20.3952	20.4583	20.6162
9.54	43.3791	43.3618	43.4032	20.3614	20.4678	20.624
9.55	43.2892	43.3489	43.3882	20.3932	20.4753	20.6319
9.56	43.2337	43.3343	43.3733	20.44	20.4814	20.6397
9.57	43.2071	43.318	43.3583	20.4945	20.4873	20.6476
9.58	43.2178	43.3003	43.3433	20.5877	20.4942	20.6554
9.59	43.2602	43.2822	43.3284	20.618	20.5031	20.6632
9.6	43.3249	43.2653	43.3134	20.6037	20.5133	20.671
9.61	43.3243	43.2498	43.2985	20.541	20.5244	20.6788
9.62	43.2694	43.2362	43.2835	20.4813	20.5352	20.6866
9.63	43.1714	43.2237	43.2686	20.4652	20.544	20.6943
9.64	43.1009	43.2108	43.2537	20.4938	20.5511	20.7021
9.65	43.0715	43.1957	43.2387	20.5543	20.557	20.7098
9.66	43.0705	43.1786	43.2238	20.6049	20.5629	20.7175
9.67	43.1363	43.1601	43.2088	20.6443	20.5702	20.7253
9.68	43.1791	43.1415	43.1939	20.6337	20.5795	20.733
9.69	43.1908	43.1243	43.179	20.5835	20.5901	20.7407
9.7	43.1513	43.1092	43.164	20.5325	20.6011	20.7484
9.71	43.0676	43.0956	43.1491	20.512	20.6117	20.7561
9.72	43.0023	43.0826	43.1342	20.5291	20.6208	20.7637
9.73	42.9485	43.0689	43.1192	20.5909	20.6282	20.7714
9.74	42.9551	43.0531	43.1043	20.6381	20.6346	20.779
9.75	42.9777	43.0355	43.0894	20.6942	20.6414	20.7867
9.76	43.044	43.0169	43.0745	20.7276	20.6495	20.7943
9.77	43.0884	42.999	43.0595	20.6978	20.6591	20.8019
9.78	43.0905	42.9829	43.0446	20.6532	20.6698	20.8095
9.79	43.0199	42.9684	43.0297	20.6039	20.6804	20.8171
9.8	42.947	42.9554	43.0148	20.5964	20.6903	20.8247
9.81	42.8888	42.9424	42.9999	20.626	20.6988	20.8323
9.82	42.8566	42.9285	42.985	20.6685	20.7058	20.8398
9.83	42.8353	42.9128	42.97	20.7293	20.7126	20.8474
9.84	42.8733	42.8958	42.9551	20.7661	20.7199	20.8549
9.85	42.9147	42.878	42.9402	20.783	20.7284	20.8624
9.86	42.9349	42.8612	42.9253	20.7593	20.738	20.87
9.87	42.9437	42.8457	42.9104	20.7289	20.7482	20.8775
9.88	42.8894	42.8318	42.8955	20.6867	20.7581	20.885
9.89	42.8012	42.8189	42.8806	20.683	20.7665	20.8925
9.9	42.7408	42.8052	42.8657	20.7228	20.774	20.8999
9.91	42.7009	42.7902	42.8508	20.759	20.7804	20.9074
9.92	42.7042	42.7735	42.8359	20.8216	20.7874	20.9149
9.93	42.7322	42.7561	42.821	20.8601	20.7953	20.9223
9.94	42.7946	42.739	42.8061	20.877	20.8044	20.9297
9.95	42.8049	42.7228	42.7912	20.8372	20.8143	20.9372
9.96	42.7691	42.7079	42.7764	20.8134	20.824	20.9446
9.97	42.7287	42.694	42.7615	20.7913	20.8329	20.952
9.98	42.658	42.6801	42.7466	20.7909	20.841	20.9594
9.99	42.6061	42.666	42.7317	20.8352	20.8477	20.9667
10	42.5949	42.6504	42.7168	20.8789	20.8543	20.9741
10.01	42.5858	42.6335	42.7019	20.9457	20.8615	20.9815
10.02	42.6273	42.6162	42.6871	20.9678	20.8698	20.9888
10.03	42.6825	42.5997	42.6722	20.9407	20.8792	20.9962
10.04	42.6861	42.5847	42.6573	20.9212	20.889	21.0035
10.05	42.6457	42.571	42.6424	20.8852	20.8985	21.0108
10.06	42.5863	42.5579	42.6276	20.8658	20.907	21.0181
10.07	42.5058	42.5444	42.6127	20.885	20.9146	21.0254
10.08	42.4558	42.5296	42.5978	20.9299	20.9216	21.0327
10.09	42.4518	42.5135	42.583	20.9727	20.9291	21.04
10.1	42.4792	42.4966	42.5681	21.0122	20.9378	21.0472
10.11	42.5356	42.4799	42.5533	21.043	20.9476	21.0545
10.12	42.5402	42.4645	42.5384	21.0267	20.958	21.0617
10.13	42.5381	42.4504	42.5236	20.9687	20.968	21.069
10.14	42.4803	42.4372	42.5087	20.9529	20.9771	21.0762
10.15	42.4013	42.4241	42.4939	20.9545	20.985	21.0834
10.16	42.355	42.4101	42.479	20.9672	20.992	21.0906
10.17	42.3384	42.3946	42.4642	21.0025	20.9985	21.0978
10.18	42.3521	42.3778	42.4493	21.0422	21.0059	21.105
10.19	42.3798	42.3603	42.4345	21.0637	21.0145	21.1121
10.2	42.4168	42.3436	42.4196	21.072	21.0241	21.1193
10.21	42.4159	42.328	42.4048	21.0617	21.0343	21.1264
10.22	42.3842	42.3139	42.39	21.0226	21.044	21.1336
10.23	42.3317	42.3005	42.3751	21.0151	21.0527	21.1407
10.24	42.2822	42.2873	42.3603	21.0262	21.0604	21.1478
10.25	42.2163	42.2731	42.3455	21.0442	21.067	21.1549
10.26	42.2093	42.2573	42.3307	21.0788	21.0737	21.162
10.27	42.216	42.2405	42.3158	21.1156	21.081	21.1691
10.28	42.2569	42.2235	42.301	21.1148	21.0893	21.1762
10.29	42.2729	42.2071	42.2862	21.0844	21.0987	21.1833
10.3	42.228	42.192	42.2714	21.084	21.1081	21.1903
10.31	42.1944	42.178	42.2566	21.0713	21.117	21.1974
10.32	42.1346	42.1647	42.2417	21.0838	21.1251	21.2044
10.33	42.0965	42.1507	42.2269	21.1096	21.1322	21.2114
10.34	42.0832	42.1357	42.2121	21.129	21.1387	21.2184
10.35	42.0711	42.1191	42.1973	21.1624	21.1451	21.2254
10.36	42.0811	42.102	42.1825	21.1801	21.1524	21.2324
10.37	42.11	42.0854	42.1677	21.1623	21.1605	21.2394
10.38	42.0815	42.0692	42.1529	21.1507	21.1694	21.2464
10.39	42.0701	42.0542	42.1381	21.1322	21.1783	21.2533
10.4	42.0024	42.0403	42.1233	21.152	21.1865	21.2603
10.41	41.9487	42.0261	42.1085	21.1823	21.1936	21.2672
10.42	41.9267	42.0118	42.0938	21.2147	21.1999	21.2741
10.43	41.9354	41.9963	42.079	21.2456	21.2062	21.281
10.44	41.9503	41.9796	42.0642	21.2614	21.2131	21.288
10.45	41.9957	41.9626	42.0494	21.2583	21.2207	21.2949
10.46	42.0056	41.9461	42.0346	21.2413	21.2289	21.3017
10.47	41.9836	41.9304	42.0198	21.2242	21.2375	21.3086
10.48	41.935	41.9159	42.0051	21.2139	21.2458	21.3155
10.49	41.8735	41.9022	41.9903	21.2382	21.2534	21.3223
10.5	41.8262	41.8881	41.9755	21.2881	21.2601	21.3292
10.51	41.7986	41.8731	41.9608	21.3278	21.2666	21.336
10.52	41.8204	41.8565	41.946	21.3505	21.2732	21.3428
10.53	41.8527	41.8397	41.9312	21.3426	21.2803	21.3496
10.54	41.8861	41.8227	41.9165	21.3238	21.2885	21.3565
10.55	41.8875	41.8067	41.9017	21.2816	21.2969	21.3632
10.56	41.8504	41.7921	41.887	21.2568	21.3051	21.37
10.57	41.7863	41.7778	41.8722	21.2609	21.313	21.3768
10.58	41.7237	41.7635	41.8575	21.2965	21.3201	21.3836
10.59	41.6769	41.7486	41.8427	21.3482	21.3268	21.3903
10.6	41.6649	41.7327	41.828	21.3845	21.3337	21.397
10.61	41.6847	41.7157	41.8132	21.421	21.3406	21.4038
10.62	41.7477	41.699	41.7985	21.4131	21.3485	21.4105
10.63	41.7723	41.6827	41.7838	21.3689	21.3571	21.4172
10.64	41.7645	41.6674	41.769	21.3552	21.3658	21.4239
10.65	41.7194	41.653	41.7543	21.3015	21.3739	21.4306
10.66	41.6355	41.6395	41.7396	21.3199	21.3809	21.4373
10.67	41.5809	41.6255	41.7248	21.3528	21.3873	21.4439
10.68	41.5606	41.6107	41.7101	21.4003	21.3935	21.4506
10.69	41.565	41.5951	41.6954	21.4469	21.4003	21.4572
10.7	41.5763	41.5787	41.6807	21.4495	21.4083	21.4639
10.71	41.6079	41.563	41.666	21.4457	21.4169	21.4705
10.72	41.6203	41.5478	41.6512	21.415	21.4258	21.4771
10.73	41.5737	41.5335	41.6365	21.3952	21.4345	21.4837
10.74	41.5139	41.5198	41.6218	21.3824	21.442	21.4903
10.75	41.4509	41.5063	41.6071	21.3952	21.449	21.4969
10.76	41.4235	41.4924	41.5924	21.4272	21.4552	21.5035
10.77	41.418	41.4775	41.5777	21.4741	21.4612	21.5101
10.78	41.4201	41.4615	41.563	21.5111	21.4683	21.5166
10.79	41.4421	41.4458	41.5483	21.5099	21.4763	21.5231
10.8	41.4811	41.4302	41.5336	21.499	21.485	21.5297
10.81	41.4489	41.4157	41.5189	21.4535	21.4933	21.5362
10.82	41.4213	41.4022	41.5043	21.458	21.5009	21.5427
10.83	41.3705	41.3891	41.4896	21.4791	21.5076	21.5492
10.84	41.332	41.3755	41.4749	21.4962	21.5134	21.5557
10.85	41.3128	41.3607	41.4602	21.5418	21.519	21.5622
10.86	41.3083	41.3448	41.4455	21.5483	21.525	21.5687
10.87	41.3109	41.3288	41.4309	21.5652	21.5317	21.5751
10.88	41.3334	41.3125	41.4162	21.5563	21.5393	21.5816
10.89	41.3433	41.2972	41.4015	21.5435	21.5474	21.588
10.9	41.3151	41.2827	41.3869	21.5118	21.5551	21.5945
10.91	41.2636	41.269	41.3722	21.5393	21.5621	21.6009
10.92	41.1891	41.2553	41.3576	21.5832	21.5683	21.6073
10.93	41.1788	41.2409	41.3429	21.6025	21.574	21.6137
10.94	41.1658	41.2254	41.3282	21.627	21.5801	21.6201
10.95	41.1824	41.2092	41.3136	21.6378	21.5871	21.6265
10.96	41.2136	41.1931	41.2989	21.6184	21.5951	21.6328
10.97	41.199	41.1775	41.2843	21.6027	21.6038	21.6392
10.98	41.1792	41.1626	41.2697	21.5819	21.6121	21.6455
10.99	41.1437	41.1486	41.255	21.5866	21.6198	21.6519
11	41.0942	41.1349	41.2404	21.6158	21.6267	21.6582
11.01	41.0418	41.1211	41.2258	21.6362	21.6333	21.6645
11.02	41.0593	41.1069	41.2111	21.6994	21.6397	21.6708
11.03	41.0706	41.0918	41.1965	21.7211	21.6466	21.6771
11.04	41.091	41.0768	41.1819	21.7199	21.6546	21.6834
11.05	41.1145	41.0617	41.1673	21.6801	21.663	21.6897
11.06	41.1179	41.0474	41.1526	21.6121	21.6721	21.696
11.07	41.0796	41.0338	41.138	21.5988	21.6807	21.7022
11.08	41.0196	41.0205	41.1234	21.6139	21.6885	21.7085
11.09	40.9888	41.0069	41.1088	21.6697	21.6957	21.7147
11.1	40.9458	40.9929	41.0942	21.7304	21.7031	21.721
11.11	40.9578	40.9792	41.0796	21.7805	21.7115	21.7272
11.12	40.9626	40.9658	41.065	21.7949	21.7206	21.7334
11.13	40.972	40.9534	41.0504	21.7832	21.7304	21.7396
11.14	40.9909	40.9419	41.0358	21.7219	21.74	21.7458
11.15	40.9855	40.9312	41.0212	21.6966	21.7489	21.7519
11.16	40.9462	40.9204	41.0066	21.6626	21.757	21.7581
11.17	40.8773	40.9089	40.992	21.6663	21.7646	21.7643
11.18	40.8142	40.8964	40.9775	21.7339	21.7721	21.7704
11.19	40.808	40.8837	40.9629	21.803	21.7812	21.7766
11.2	40.8049	40.8722	40.9483	21.832	21.7923	21.7827
11.21	40.8312	40.862	40.9337	21.8246	21.8032	21.7888
11.22	40.8568	40.8523	40.9192	21.7978	21.8132	21.7949
11.23	40.862	40.8412	40.9046	21.7597	21.8219	21.801
11.24	40.8315	40.8289	40.89	21.7181	21.8292	21.8071
11.25	40.7586	40.816	40.8755	21.7102	21.8361	21.8132
11.26	40.7056	40.8026	40.8609	21.7439	21.842	21.8192
11.27	40.7056	40.7885	40.8464	21.7883	21.8472	21.8253
11.28	40.6675	40.7735	40.8318	21.8368	21.8516	21.8313
11.29	40.6907	40.7567	40.8173	21.8677	21.8562	21.8374
11.3	40.7031	40.7388	40.8027	21.8667	21.8615	21.8434
11.31	40.7177	40.7205	40.7882	21.8537	21.8684	21.8494
11.32	40.6874	40.7034	40.7736	21.8288	21.8763	21.8554
11.33	40.6502	40.6885	40.7591	21.8175	21.8839	21.8614
11.34	40.5973	40.6749	40.7446	21.8305	21.8904	21.8674
11.35	40.5803	40.6616	40.73	21.8923	21.895	21.8734
11.36	40.5847	40.6473	40.7155	21.9334	21.8982	21.8794
11.37	40.5807	40.6308	40.701	21.9568	21.9014	21.8853
11.38	40.5812	40.6131	40.6865	21.9366	21.9058	21.8913
11.39	40.5912	40.5951	40.672	21.9223	21.9116	21.8972
11.4	40.5672	40.5777	40.6574	21.9057	21.9189	21.9031
11.41	40.5485	40.5621	40.6429	21.9136	21.9268	21.9091
11.42	40.5307	40.5484	40.6284	21.942	21.9341	21.915
11.43	40.525	40.535	40.6139	21.9752	21.9395	21.9209
11.44	40.5545	40.5212	40.5994	22.0141	21.9434	21.9268
11.45	40.5444	40.5061	40.5849	22.0325	21.9469	21.9326
11.46	40.5615	40.4894	40.5704	22.0407	21.9513	21.9385
11.47	40.5336	40.472	40.5559	22.0165	21.9578	21.9444
11.48	40.5034	40.4551	40.5415	21.9829	21.966	21.9502
11.49	40.4622	40.4394	40.527	21.9838	21.9745	21.9561
11.5	40.431	40.4252	40.5125	22.0497	21.9824	21.9619
11.51	40.4635	40.4119	40.498	22.1257	21.9889	21.9677
11.52	40.5209	40.3982	40.4835	22.1846	21.9941	21.9735
11.53	40.622	40.3839	40.4691	22.2129	21.9986	21.9793
11.54	40.6408	40.3685	40.4546	22.1682	22.0032	21.9851
11.55	40.6415	40.3524	40.4401	22.1071	22.0093	21.9909
11.56	40.5792	40.3355	40.4257	22.0529	22.0169	21.9967
11.57	40.4897	40.3201	40.4112	22.0355	22.0253	22.0024
11.58	40.405	40.3062	40.3968	22.0881	22.0342	22.0082
11.59	40.3988	40.2936	40.3823	22.2454	22.0415	22.0139
11.6	40.5083	40.2808	40.3679	22.4052	22.0476	22.0196
11.61	40.6564	40.2677	40.3534	22.3818	22.0526	22.0254
11.62	40.6611	40.2533	40.339	22.2685	22.0574	22.0311
11.63	40.5176	40.2377	40.3245	22.1586	22.063	22.0368
11.64	40.3793	40.2218	40.3101	22.077	22.0699	22.0425
11.65	40.289	40.2066	40.2957	22.0541	22.0783	22.0481
11.66	40.2248	40.1926	40.2812	22.02	22.0871	22.0538
11.67	40.1656	40.1798	40.2668	21.9677	22.0953	22.0595
11.68	40.094	40.1669	40.2524	21.9223	22.1023	22.0651
11.69	39.9733	40.1543	40.238	21.9285	22.1081	22.0708
11.7	39.8963	40.1407	40.2236	21.9691	22.1131	22.0764
11.71	39.8318	40.1262	40.2092	22.0726	22.1181	22.082
11.72	39.8768	40.1106	40.1948	22.1808	22.1238	22.0877
11.73	39.9839	40.0959	40.1804	22.2	22.1309	22.0933
11.74	40.0742	40.0812	40.166	22.1231	22.1384	22.0989
11.75	40.0901	40.0678	40.1516	22.0032	22.1461	22.1044
11.76	40.0206	40.0549	40.1372	21.8982	22.1526	22.11
11.77	39.8845	40.0418	40.1228	21.876	22.1579	22.1156
11.78	39.7606	40.028	40.1084	21.9605	22.1623	22.1211
11.79	39.7194	40.0137	40.094	22.0536	22.167	22.1267
11.8	39.7362	39.9984	40.0796	22.1736	22.1722	22.1322
11.81	39.832	39.9828	40.0652	22.2532	22.1785	22.1378
11.82	39.9291	39.9679	40.0509	22.2335	22.1854	22.1433
11.83	39.9804	39.9535	40.0365	22.1359	22.1924	22.1488
11.84	39.9511	39.9397	40.0221	22.0369	22.199	22.1543
11.85	39.8644	39.9258	40.0078	22.0018	22.2044	22.1598
11.86	39.7647	39.9116	39.9934	22.0401	22.2089	22.1653
11.87	39.7068	39.8963	39.9791	22.1324	22.2132	22.1707
11.88	39.7122	39.8803	39.9647	22.2672	22.2178	22.1762
11.89	39.7451	39.8641	39.9504	22.302	22.2233	22.1816
11.9	39.84	39.8482	39.936	22.3061	22.2301	22.1871
11.91	39.8694	39.8328	39.9217	22.2633	22.2365	22.1925
11.92	39.8486	39.8179	39.9073	22.1962	22.2423	22.1979
11.93	39.8052	39.8029	39.893	22.1635	22.2468	22.2033
11.94	39.721	39.7865	39.8787	22.15	22.2502	22.2087
11.95	39.6869	39.7695	39.8644	22.2169	22.2534	22.2141
11.96	39.6197	39.7515	39.85	22.3124	22.2572	22.2195
11.97	39.6934	39.7332	39.8357	22.3466	22.2624	22.2249
11.98	39.7573	39.7158	39.8214	22.3831	22.269	22.2303
11.99	39.788	39.7	39.8071	22.3266	22.2755	22.2356
12	39.7764	39.6848	39.7928	22.2954	22.2807	22.241
12.01	39.7413	39.6689	39.7785	22.2417	22.2839	22.2463
12.02	39.662	39.6512	39.7642	22.2092	22.2864	22.2516
12.03	39.5946	39.6331	39.7499	22.2519	22.2894	22.2569
12.04	39.58	39.6157	39.7356	22.3244	22.2932	22.2623
12.05	39.5989	39.5989	39.7213	22.3953	22.2982	22.2676
12.06	39.6183	39.5824	39.707	22.4248	22.3044	22.2728
12.07	39.6718	39.5666	39.6927	22.4031	22.3119	22.2781
12.08	39.6643	39.5522	39.6784	22.3582	22.3207	22.2834
12.09	39.6468	39.5395	39.6642	22.3047	22.3309	22.2887
12.1	39.5871	39.5287	39.6499	22.2714	22.3404	22.2939
12.11	39.5259	39.5189	39.6356	22.2764	22.3483	22.2992
12.12	39.4568	39.509	39.6214	22.3155	22.354	22.3044
12.13	39.4943	39.4977	39.6071	22.4031	22.3582	22.3096
12.14	39.4634	39.4839	39.5928	22.4273	22.3625	22.3148
12.15	39.5097	39.4683	39.5786	22.4542	22.3689	22.32
12.16	39.534	39.4532	39.5643	22.4169	22.378	22.3252
12.17	39.5261	39.4392	39.5501	22.363	22.3889	22.3304
12.18	39.464	39.4277	39.5359	22.3142	22.4002	22.3356
12.19	39.4184	39.4183	39.5216	22.3172	22.4097	22.3408
12.2	39.3513	39.4092	39.5074	22.3393	22.4171	22.3459
12.21	39.3096	39.3992	39.4932	22.4144	22.422	22.3511
12.22	39.3408	39.3866	39.4789	22.4792	22.4258	22.3562
12.23	39.3615	39.3717	39.4647	22.5089	22.4306	22.3613
12.24	39.408	39.3558	39.4505	22.5049	22.4376	22.3665
12.25	39.4307	39.3411	39.4363	22.4563	22.4471	22.3716
12.26	39.3883	39.3282	39.4221	22.3915	22.4576	22.3767
12.27	39.3234	39.3171	39.4078	22.3892	22.4673	22.3818
12.28	39.2425	39.3071	39.3936	22.3901	22.4749	22.3868
12.29	39.1916	39.2964	39.3794	22.4328	22.4797	22.3919
12.3	39.1736	39.2842	39.3652	22.5291	22.4835	22.397
12.31	39.1822	39.2697	39.351	22.5667	22.4874	22.402
12.32	39.259	39.254	39.3369	22.5964	22.4926	22.4071
12.33	39.2992	39.2383	39.3227	22.5532	22.5	22.4121
12.34	39.297	39.2242	39.3085	22.4836	22.5089	22.4171
12.35	39.2611	39.2117	39.2943	22.4337	22.5182	22.4222
12.36	39.1828	39.2003	39.2801	22.4157	22.5262	22.4272
12.37	39.1023	39.19	39.266	22.4714	22.5314	22.4322
12.38	39.0801	39.1776	39.2518	22.5714	22.5354	22.4372
12.39	39.1219	39.1634	39.2376	22.6102	22.5386	22.4421
12.4	39.1727	39.1474	39.2235	22.6711	22.5429	22.4471
12.41	39.2169	39.131	39.2093	22.6589	22.549	22.4521
12.42	39.2244	39.1157	39.1952	22.5866	22.5572	22.457
12.43	39.1902	39.1019	39.181	22.5127	22.5664	22.462
12.44	39.107	39.0896	39.1669	22.4658	22.5749	22.4669
12.45	39.0264	39.0782	39.1527	22.4809	22.5815	22.4718
12.46	38.9499	39.0661	39.1386	22.5579	22.5858	22.4768
12.47	38.9452	39.0527	39.1245	22.626	22.589	22.4817
12.48	38.9941	39.0371	39.1103	22.6811	22.5923	22.4866
12.49	39.068	39.0203	39.0962	22.7473	22.597	22.4915
12.5	39.0978	39.0036	39.0821	22.6983	22.6039	22.4963
12.51	39.1011	38.9881	39.068	22.6098	22.6128	22.5012
12.52	39.036	38.9748	39.0539	22.5379	22.6222	22.5061
12.53	38.9565	38.9632	39.0398	22.5185	22.6302	22.5109
12.54	38.8684	38.9513	39.0257	22.5453	22.6358	22.5158
12.55	38.8103	38.9389	39.0116	22.6479	22.6399	22.5206
12.56	38.8665	38.9245	38.9975	22.7359	22.6431	22.5254
12.57	38.8852	38.9085	38.9834	22.7842	22.6472	22.5303
12.58	38.953	38.8913	38.9693	22.7882	22.653	22.5351
12.59	39.0005	38.8745	38.9552	22.7307	22.6611	22.5399
12.6	38.9811	38.8591	38.9411	22.6504	22.6706	22.5447
12.61	38.9282	38.8459	38.927	22.5731	22.6802	22.5494
12.62	38.8113	38.8343	38.913	22.5623	22.688	22.5542
12.63	38.7198	38.8228	38.8989	22.6209	22.6934	22.559
12.64	38.6974	38.8099	38.8848	22.6992	22.697	22.5637
12.65	38.7559	38.7949	38.8708	22.81	22.7	22.5685
12.66	38.8175	38.7783	38.8567	22.8548	22.7041	22.5732
12.67	38.8718	38.7607	38.8427	22.8253	22.7108	22.5779
12.68	38.8902	38.745	38.8286	22.7499	22.7195	22.5827
12.69	38.8481	38.7313	38.8146	22.6545	22.7292	22.5874
12.7	38.7595	38.7194	38.8005	22.6073	22.7384	22.5921
12.71	38.6636	38.7088	38.7865	22.6186	22.7452	22.5968
12.72	38.5963	38.6981	38.7725	22.6899	22.7499	22.6014
12.73	38.5809	38.6852	38.7584	22.7969	22.7528	22.6061
12.74	38.659	38.6701	38.7444	22.8779	22.7556	22.6108
12.75	38.7119	38.6529	38.7304	22.9073	22.7602	22.6154
12.76	38.7631	38.6354	38.7164	22.861	22.7668	22.6201
12.77	38.7843	38.6198	38.7023	22.737	22.7764	22.6247
12.78	38.6916	38.6064	38.6883	22.6706	22.7864	22.6293
12.79	38.6029	38.5953	38.6743	22.642	22.795	22.634
12.8	38.4976	38.5844	38.6603	22.6778	22.8014	22.6386
12.81	38.4414	38.5726	38.6463	22.7835	22.8049	22.6432
12.82	38.5041	38.5585	38.6323	22.9085	22.8073	22.6478
12.83	38.5419	38.5425	38.6184	22.9523	22.81	22.6524
12.84	38.6024	38.5252	38.6044	22.9409	22.8148	22.6569
12.85	38.6565	38.5081	38.5904	22.8581	22.8218	22.6615
12.86	38.6203	38.4928	38.5764	22.7504	22.8307	22.6661
12.87	38.5347	38.4797	38.5624	22.6801	22.8398	22.6706
12.88	38.4013	38.4687	38.5485	22.6679	22.8477	22.6751
12.89	38.306	38.4579	38.5345	22.7413	22.8532	22.6797
12.9	38.2953	38.4454	38.5205	22.8602	22.8558	22.6842
12.91	38.3321	38.4309	38.5066	22.9947	22.8575	22.6887
12.92	38.4447	38.4144	38.4926	23.0369	22.8601	22.6932
12.93	38.5203	38.3972	38.4787	22.9644	22.8651	22.6977
12.94	38.526	38.3805	38.4647	22.861	22.8721	22.7022
12.95	38.4604	38.3658	38.4508	22.7565	22.8802	22.7067
12.96	38.3451	38.3531	38.4369	22.7152	22.8879	22.7112
12.97	38.2378	38.3408	38.4229	22.746	22.8941	22.7156
12.98	38.1334	38.3291	38.409	22.8335	22.8982	22.7201
12.99	38.1017	38.3159	38.3951	22.9691	22.9002	22.7245
13	38.1766	38.3003	38.3812	23.0916	22.9018	22.7289
13.01	38.2761	38.2831	38.3673	23.1112	22.9043	22.7334
13.02	38.3748	38.265	38.3533	23.046	22.9091	22.7378
13.03	38.4034	38.2481	38.3394	22.9223	22.9165	22.7422
13.04	38.323	38.2332	38.3255	22.7938	22.9248	22.7466
13.05	38.1897	38.2202	38.3116	22.7503	22.9326	22.751
13.06	38.0854	38.2081	38.2977	22.7904	22.938	22.7554
13.07	37.9673	38.1954	38.2838	22.9296	22.9412	22.7597
13.08	38.0486	38.181	38.27	23.0959	22.9432	22.7641
13.09	38.1319	38.1648	38.2561	23.1762	22.9452	22.7685
13.1	38.2256	38.147	38.2422	23.1828	22.9487	22.7728
13.11	38.3198	38.1295	38.2283	23.0734	22.9545	22.7772
13.12	38.3098	38.1134	38.2145	22.9518	22.9621	22.7815
13.13	38.2153	38.0988	38.2006	22.8266	22.9702	22.7858
13.14	38.0747	38.0861	38.1867	22.7832	22.9775	22.7901
13.15	37.9069	38.0737	38.1729	22.8542	22.9825	22.7944
13.16	37.8436	38.0607	38.159	22.9681	22.9853	22.7987
13.17	37.9236	38.046	38.1452	23.1948	22.9871	22.803
13.18	38.0158	38.0293	38.1313	23.2855	22.9902	22.8073
13.19	38.1782	38.0118	38.1175	23.262	22.9951	22.8116
13.2	38.2373	37.9951	38.1037	23.1277	23.0019	22.8158
13.21	38.221	37.9798	38.0898	22.956	23.0098	22.8201
13.22	38.0702	37.9667	38.076	22.8519	23.0176	22.8243
13.23	37.9303	37.9539	38.0622	22.8096	23.0235	22.8286
13.24	37.7904	37.9419	38.0484	22.8989	23.0278	22.8328
13.25	37.7225	37.9288	38.0345	23.0363	23.0306	22.837
13.26	37.7835	37.9138	38.0207	23.2018	23.0331	22.8412
13.27	37.894	37.8974	38.0069	23.2969	23.0367	22.8454
13.28	38.0469	37.8806	37.9931	23.2617	23.0421	22.8496
13.29	38.1197	37.8652	37.9793	23.1237	23.0492	22.8538
13.3	38.0604	37.8516	37.9655	22.9637	23.0571	22.858
13.31	37.9227	37.8393	37.9517	22.8359	23.0643	22.8621
13.32	37.7669	37.8276	37.938	22.8224	23.0693	22.8663
13.33	37.6413	37.8151	37.9242	22.9394	23.0722	22.8705
13.34	37.603	37.801	37.9104	23.0853	23.0744	22.8746
13.35	37.6768	37.7853	37.8966	23.2037	23.077	22.8787
13.36	37.7784	37.769	37.8829	23.2691	23.0815	22.8829
13.37	37.8775	37.7531	37.8691	23.2385	23.0875	22.887
13.38	37.9313	37.7386	37.8553	23.1121	23.0946	22.8911
13.39	37.8861	37.7261	37.8416	22.9573	23.1016	22.8952
13.4	37.7393	37.7151	37.8278	22.8573	23.1074	22.8993
13.41	37.5843	37.7039	37.8141	22.8547	23.1105	22.9034
13.42	37.464	37.6917	37.8004	22.9596	23.1119	22.9074
13.43	37.4395	37.6771	37.7866	23.1617	23.1127	22.9115
13.44	37.5166	37.6603	37.7729	23.2901	23.1149	22.9156
13.45	37.6461	37.643	37.7592	23.3367	23.1194	22.9196
13.46	37.7712	37.6272	37.7454	23.2428	23.1265	22.9237
13.47	37.787	37.6131	37.7317	23.1146	23.1344	22.9277
13.48	37.7095	37.6016	37.718	22.987	23.1409	22.9317
13.49	37.5755	37.5903	37.7043	22.9112	23.1452	22.9357
13.5	37.4115	37.5785	37.6906	22.9429	23.147	22.9397
13.51	37.3391	37.5647	37.6769	23.0775	23.1473	22.9437
13.52	37.3562	37.5488	37.6632	23.2325	23.148	22.9477
13.53	37.42	37.5313	37.6495	23.3484	23.1504	22.9517
13.54	37.5512	37.5137	37.6358	23.3814	23.1558	22.9557
13.55	37.6519	37.4977	37.6221	23.2881	23.1636	22.9597
13.56	37.6612	37.4847	37.6084	23.1308	23.1719	22.9636
13.57	37.5719	37.4738	37.5948	23.0064	23.1794	22.9676
13.58	37.4255	37.4633	37.5811	22.9909	23.1829	22.9715
13.59	37.2802	37.4517	37.5674	23.0646	23.1835	22.9754
13.6	37.2474	37.437	37.5538	23.1936	23.1828	22.9794
13.61	37.2627	37.4198	37.5401	23.3206	23.183	22.9833
13.62	37.3783	37.401	37.5264	23.4151	23.1863	22.9872
13.63	37.4642	37.3834	37.5128	23.3814	23.1924	22.9911
13.64	37.5719	37.3679	37.4991	23.3024	23.2011	22.995
13.65	37.5403	37.3551	37.4855	23.1671	23.2101	22.9989
13.66	37.4438	37.3448	37.4719	23.0643	23.2176	23.0028
13.67	37.2895	37.3351	37.4582	23.0419	23.2217	23.0066
13.68	37.1722	37.3241	37.4446	23.1169	23.2224	23.0105
13.69	37.1571	37.3098	37.431	23.2442	23.2216	23.0143
13.7	37.2037	37.2923	37.4174	23.3828	23.222	23.0182
13.71	37.2969	37.2738	37.4037	23.4421	23.2258	23.022
13.72	37.3834	37.256	37.3901	23.3944	23.2332	23.0258
13.73	37.4377	37.2411	37.3765	23.2741	23.2429	23.0297
13.74	37.3737	37.2293	37.3629	23.1464	23.2526	23.0335
13.75	37.256	37.2198	37.3493	23.0662	23.26	23.0373
13.76	37.141	37.2105	37.3357	23.1252	23.2641	23.0411
13.77	37.0551	37.1993	37.3222	23.1962	23.2651	23.0449
13.78	37.0644	37.1853	37.3086	23.322	23.2646	23.0486
13.79	37.1174	37.1683	37.295	23.4058	23.2654	23.0524
13.8	37.2103	37.1501	37.2814	23.4334	23.2696	23.0562
13.81	37.2729	37.1331	37.2678	23.3417	23.2772	23.0599
13.82	37.2887	37.119	37.2543	23.2257	23.2873	23.0637
13.83	37.1899	37.1082	37.2407	23.1108	23.2976	23.0674
13.84	37.043	37.0998	37.2272	23.0999	23.3045	23.0711
13.85	36.9219	37.0912	37.2136	23.163	23.3076	23.0749
13.86	36.9131	37.0806	37.2001	23.3242	23.3077	23.0786
13.87	36.9378	37.0661	37.1865	23.4272	23.3071	23.0823
13.88	37.0357	37.0489	37.173	23.4549	23.3079	23.086
13.89	37.1366	37.0309	37.1594	23.4464	23.3122	23.0897
13.9	37.1747	37.0142	37.1459	23.3263	23.32	23.0933
13.91	37.1128	37.0007	37.1324	23.2041	23.3298	23.097
13.92	37.0262	36.9901	37.1189	23.1324	23.3392	23.1007
13.93	36.8963	36.9814	37.1053	23.1462	23.346	23.1043
13.94	36.7851	36.9729	37.0918	23.263	23.3485	23.108
13.95	36.782	36.9617	37.0783	23.4165	23.3481	23.1116
13.96	36.8514	36.9471	37.0648	23.5218	23.3473	23.1153
13.97	36.9631	36.9297	37.0513	23.5811	23.3485	23.1189
13.98	37.0691	36.9116	37.0378	23.4769	23.3529	23.1225
13.99	37.0801	36.8952	37.0243	23.3335	23.3602	23.1261
14	36.9854	36.8818	37.0109	23.2032	23.3687	23.1297
14.01	36.8454	36.8709	36.9974	23.1484	23.376	23.1333
14.02	36.6994	36.8618	36.9839	23.2175	23.3804	23.1369
14.03	36.6432	36.8514	36.9704	23.3474	23.3813	23.1405
14.04	36.6762	36.8386	36.957	23.5159	23.3803	23.144
14.05	36.7495	36.8223	36.9435	23.6252	23.3793	23.1476
14.06	36.8954	36.804	36.93	23.6438	23.3806	23.1512
14.07	36.9933	36.7859	36.9166	23.5391	23.385	23.1547
14.08	37.0017	36.7698	36.9031	23.3508	23.3921	23.1582
14.09	36.8913	36.7566	36.8897	23.1943	23.4	23.1618
14.1	36.7043	36.7458	36.8763	23.156	23.4066	23.1653
14.11	36.5582	36.736	36.8628	23.2697	23.4099	23.1688
14.12	36.4857	36.725	36.8494	23.4389	23.41	23.1723
14.13	36.5567	36.7115	36.836	23.6073	23.4088	23.1758
14.14	36.6822	36.6948	36.8225	23.7233	23.4086	23.1793
14.15	36.8355	36.6767	36.8091	23.6896	23.4111	23.1828
14.16	36.9229	36.6594	36.7957	23.5316	23.4166	23.1863
14.17	36.8757	36.6439	36.7823	23.352	23.4233	23.1897
14.18	36.7417	36.6311	36.7689	23.1958	23.4308	23.1932
14.19	36.5509	36.6202	36.7555	23.1805	23.4367	23.1967
14.2	36.4121	36.6103	36.7421	23.2992	23.4399	23.2001
14.21	36.3679	36.599	36.7287	23.4709	23.4405	23.2035
14.22	36.4362	36.585	36.7153	23.669	23.4403	23.207
14.23	36.5949	36.5686	36.702	23.7992	23.4412	23.2104
14.24	36.755	36.5515	36.6886	23.7177	23.4445	23.2138
14.25	36.8228	36.5353	36.6752	23.5454	23.4502	23.2172
14.26	36.7817	36.521	36.6618	23.3406	23.4578	23.2206
14.27	36.6045	36.509	36.6485	23.1962	23.465	23.224
14.28	36.3874	36.4989	36.6351	23.1796	23.4708	23.2274
14.29	36.2519	36.4887	36.6218	23.3341	23.4745	23.2308
14.3	36.2211	36.4771	36.6084	23.5466	23.4758	23.2341
14.31	36.3182	36.4634	36.5951	23.7333	23.4769	23.2375
14.32	36.4863	36.4481	36.5817	23.8401	23.4791	23.2408
14.33	36.6511	36.432	36.5684	23.7801	23.4835	23.2442
14.34	36.732	36.4167	36.5551	23.5564	23.49	23.2475
14.35	36.6433	36.4032	36.5417	23.3449	23.4975	23.2508
14.36	36.4677	36.3916	36.5284	23.2212	23.5048	23.2542
14.37	36.2554	36.3816	36.5151	23.2272	23.5107	23.2575
14.38	36.1033	36.3716	36.5018	23.3673	23.5136	23.2608
14.39	36.0964	36.3595	36.4885	23.5792	23.5151	23.2641
14.4	36.1975	36.3456	36.4752	23.7515	23.5165	23.2674
14.41	36.3627	36.3301	36.4619	23.7848	23.5193	23.2707
14.42	36.5222	36.3144	36.4486	23.6785	23.5244	23.2739
14.43	36.5372	36.2999	36.4353	23.4897	23.5313	23.2772
14.44	36.4309	36.2874	36.422	23.3011	23.5395	23.2805
14.45	36.2483	36.2766	36.4087	23.2233	23.5468	23.2837
14.46	36.0548	36.2672	36.3955	23.2709	23.5516	23.287
14.47	35.9803	36.2569	36.3822	23.4224	23.5536	23.2902
14.48	35.9881	36.244	36.3689	23.6159	23.5541	23.2934
14.49	36.0996	36.2289	36.3557	23.7546	23.5554	23.2967
14.5	36.2853	36.2126	36.3424	23.7755	23.5589	23.2999
14.51	36.4081	36.1969	36.3292	23.6503	23.5649	23.3031
14.52	36.4078	36.1829	36.3159	23.4553	23.5725	23.3063
14.53	36.2862	36.1715	36.3027	23.2946	23.5807	23.3095
14.54	36.0845	36.1619	36.2894	23.2606	23.5872	23.3127
14.55	35.9103	36.1529	36.2762	23.3495	23.5904	23.3158
14.56	35.8525	36.1423	36.263	23.507	23.5905	23.319
14.57	35.8911	36.1284	36.2498	23.667	23.5898	23.3222
14.58	36.0158	36.112	36.2365	23.809	23.5905	23.3253
14.59	36.1831	36.0947	36.2233	23.7961	23.5944	23.3285
14.6	36.3159	36.0782	36.2101	23.6706	23.6013	23.3316
14.61	36.2891	36.064	36.1969	23.475	23.6096	23.3347
14.62	36.1463	36.0527	36.1837	23.3322	23.6183	23.3379
14.63	35.9592	36.0432	36.1705	23.2934	23.6243	23.341
14.64	35.7986	36.0334	36.1573	23.377	23.6263	23.3441
14.65	35.7309	36.0214	36.1441	23.5626	23.626	23.3472
14.66	35.7708	36.0065	36.131	23.7776	23.6248	23.3503
14.67	35.9364	35.9886	36.1178	23.9091	23.6258	23.3534
14.68	36.1238	35.9702	36.1046	23.8987	23.6303	23.3565
14.69	36.207	35.9537	36.0914	23.7561	23.6385	23.3595
14.7	36.1993	35.9396	36.0783	23.5511	23.6479	23.3626
14.71	36.0601	35.9293	36.0651	23.4106	23.6566	23.3657
14.72	35.8723	35.9205	36.052	23.3878	23.6622	23.3687
14.73	35.7232	35.9109	36.0388	23.488	23.6635	23.3718
14.74	35.6594	35.8984	36.0257	23.6682	23.6624	23.3748
14.75	35.6907	35.8823	36.0125	23.878	23.6613	23.3778
14.76	35.8439	35.8646	35.9994	24.0029	23.6628	23.3808
14.77	36.0432	35.8466	35.9863	23.9994	23.6678	23.3839
14.78	36.15	35.8299	35.9732	23.8202	23.6762	23.3869
14.79	36.0911	35.8167	35.96	23.5968	23.6868	23.3899
14.8	35.9531	35.8066	35.9469	23.4492	23.6965	23.3929
14.81	35.7318	35.799	35.9338	23.4292	23.7025	23.3958
14.82	35.574	35.7905	35.9207	23.5578	23.7044	23.3988
14.83	35.5218	35.7785	35.9076	23.7798	23.7043	23.4018
14.84	35.6322	35.7633	35.8945	24.013	23.7041	23.4047
14.85	35.7989	35.7464	35.8814	24.1011	23.7067	23.4077
14.86	35.9924	35.7295	35.8683	24.0136	23.7127	23.4107
14.87	36.0542	35.7145	35.8552	23.8065	23.7216	23.4136
14.88	35.9506	35.7024	35.8422	23.5787	23.7322	23.4165
14.89	35.7779	35.6932	35.8291	23.455	23.7427	23.4195
14.9	35.57	35.6864	35.816	23.4805	23.7492	23.4224
14.91	35.4334	35.678	35.803	23.6436	23.7521	23.4253
14.92	35.4258	35.6667	35.7899	23.8851	23.7526	23.4282
14.93	35.5624	35.6519	35.7769	24.0992	23.7532	23.4311
14.94	35.7827	35.6352	35.7638	24.1379	23.7562	23.434
14.95	35.9497	35.619	35.7508	23.9788	23.7622	23.4369
14.96	35.9741	35.6049	35.7377	23.6979	23.7707	23.4397
14.97	35.7977	35.5937	35.7247	23.4801	23.7805	23.4426
14.98	35.5484	35.5858	35.7117	23.4104	23.7886	23.4455
14.99	35.3414	35.5782	35.6986	23.5069	23.793	23.4483
15	35.2138	35.569	35.6856	23.7389	23.7945	23.4512
15.01	35.2647	35.5563	35.6726	23.9757	23.7945	23.454
15.02	35.454	35.5408	35.6596	24.174	23.7952	23.4569
15.03	35.6628	35.5244	35.6466	24.1546	23.7982	23.4597
15.04	35.805	35.5082	35.6336	23.9571	23.8038	23.4625
15.05	35.7775	35.4943	35.6206	23.6959	23.812	23.4653
15.06	35.6204	35.4836	35.6076	23.4514	23.8204	23.4681
15.07	35.3328	35.4751	35.5946	23.4165	23.8263	23.4709
15.08	35.1143	35.467	35.5816	23.56	23.8278	23.4737
15.09	35.0482	35.456	35.5686	23.8442	23.8265	23.4765
15.1	35.1129	35.4415	35.5557	24.0971	23.8243	23.4793
15.11	35.383	35.424	35.5427	24.2543	23.8243	23.482
15.12	35.6027	35.4058	35.5297	24.1849	23.8274	23.4848
15.13	35.7153	35.3895	35.5168	23.9471	23.8334	23.4876
15.14	35.6332	35.3758	35.5038	23.6866	23.8412	23.4903
15.15	35.4316	35.3646	35.4909	23.474	23.8481	23.493
15.16	35.2098	35.3561	35.4779	23.4662	23.8518	23.4958
15.17	35.0037	35.3472	35.465	23.6266	23.8519	23.4985
15.18	34.905	35.3353	35.4521	23.9061	23.8484	23.5012
15.19	35.0388	35.3191	35.4391	24.2196	23.8452	23.5039
15.2	35.2739	35.3006	35.4262	24.3661	23.8449	23.5066
15.21	35.582	35.2813	35.4133	24.2401	23.8489	23.5093
15.22	35.6789	35.2644	35.4004	23.9408	23.8565	23.512
15.23	35.545	35.2511	35.3875	23.6671	23.8655	23.5147
15.24	35.3059	35.2418	35.3746	23.4768	23.8724	23.5174
15.25	35.0637	35.2339	35.3617	23.5104	23.8746	23.5201
15.26	34.8809	35.2244	35.3488	23.7081	23.8727	23.5227
15.27	34.836	35.2105	35.3359	23.9914	23.8689	23.5254
15.28	35.0058	35.1929	35.323	24.2835	23.8665	23.528
15.29	35.2415	35.1737	35.3101	24.4624	23.8673	23.5307
15.3	35.5447	35.1547	35.2972	24.2806	23.8727	23.5333
15.31	35.6109	35.1387	35.2844	24.0144	23.8815	23.536
15.32	35.4916	35.1268	35.2715	23.6893	23.8926	23.5386
15.33	35.2086	35.1186	35.2586	23.505	23.8999	23.5412
15.34	34.928	35.1113	35.2458	23.5344	23.9023	23.5438
15.35	34.7792	35.1013	35.2329	23.7471	23.8999	23.5464
15.36	34.7628	35.0869	35.2201	24.0373	23.8963	23.549
15.37	34.943	35.0686	35.2072	24.3052	23.895	23.5516
15.38	35.2521	35.0498	35.1944	24.3244	23.898	23.5542
15.39	35.4019	35.0326	35.1816	24.1628	23.905	23.5567
15.4	35.4387	35.0186	35.1687	23.9133	23.9147	23.5593
15.41	35.2847	35.0093	35.1559	23.6731	23.9244	23.5619
15.42	35.038	35.003	35.1431	23.5304	23.9321	23.5644
15.43	34.8132	34.9955	35.1303	23.5792	23.9343	23.567
15.44	34.6483	34.9864	35.1175	23.7414	23.9326	23.5695
15.45	34.6787	34.9726	35.1047	24.0444	23.9291	23.5721
15.46	34.8607	34.9555	35.0919	24.2471	23.9275	23.5746
15.47	35.0783	34.9371	35.0791	24.2481	23.9305	23.5771
15.48	35.2812	34.9205	35.0663	24.034	23.9378	23.5796
15.49	35.2328	34.9082	35.0535	23.7915	23.9467	23.5821
15.5	35.0324	34.8995	35.0407	23.5809	23.955	23.5846
15.51	34.785	34.8933	35.0279	23.5517	23.9598	23.5871
15.52	34.5892	34.8866	35.0152	23.6565	23.9595	23.5896
15.53	34.5494	34.8754	35.0024	23.8784	23.9565	23.5921
15.54	34.6131	34.8607	34.9896	24.1185	23.9533	23.5946
15.55	34.7552	34.8438	34.9769	24.2291	23.9528	23.597
15.56	34.9968	34.8262	34.9641	24.1801	23.9563	23.5995
15.57	35.1279	34.8105	34.9514	24.0073	23.9631	23.6019
15.58	35.0745	34.7986	34.9386	23.7148	23.9711	23.6044
15.59	34.8409	34.7902	34.9259	23.5607	23.9776	23.6068
15.6	34.5946	34.7843	34.9132	23.5754	23.9796	23.6093
15.61	34.3869	34.7761	34.9004	23.7721	23.9768	23.6117
15.62	34.3633	34.7633	34.8877	24.0429	23.9718	23.6141
15.63	34.4991	34.746	34.875	24.2883	23.9686	23.6165
15.64	34.7657	34.7274	34.8623	24.337	23.9685	23.6189
15.65	34.9934	34.7096	34.8496	24.1897	23.973	23.6213
15.66	35.0272	34.6946	34.8369	23.9497	23.98	23.6237
15.67	34.8661	34.6831	34.8242	23.7069	23.9872	23.6261
15.68	34.6289	34.6746	34.8115	23.6111	23.9921	23.6285
15.69	34.3978	34.6666	34.7988	23.6469	23.9921	23.6308
15.7	34.2349	34.6559	34.7861	23.8898	23.9873	23.6332
15.71	34.2747	34.6405	34.7734	24.1967	23.9814	23.6356
15.72	34.4685	34.6218	34.7608	24.5404	23.9773	23.6379
15.73	34.7645	34.6015	34.7481	24.4759	23.9778	23.6403
15.74	34.9738	34.5831	34.7354	24.2928	23.9832	23.6426
15.75	34.9688	34.5686	34.7228	23.9443	23.9913	23.6449
15.76	34.7829	34.5581	34.7101	23.6851	23.9992	23.6473
15.77	34.4938	34.5502	34.6975	23.5932	24.0038	23.6496
15.78	34.272	34.542	34.6848	23.7272	24.0035	23.6519
15.79	34.1556	34.5299	34.6722	23.9742	23.9998	23.6542
15.8	34.2088	34.5146	34.6596	24.2898	23.9952	23.6565
15.81	34.4627	34.4955	34.6469	24.5235	23.993	23.6588
15.82	34.7541	34.4759	34.6343	24.6066	23.9949	23.6611
15.83	34.8477	34.4582	34.6217	24.3447	24.001	23.6634
15.84	34.9213	34.4436	34.6091	24.0203	24.0093	23.6656
15.85	34.6876	34.4336	34.5965	23.6735	24.0185	23.6679
15.86	34.3908	34.4259	34.5839	23.5705	24.0235	23.6702
15.87	34.132	34.4177	34.5713	23.6875	24.0239	23.6724
15.88	33.9854	34.4066	34.5587	24.0111	24.021	23.6747
15.89	34.123	34.3911	34.5461	24.2781	24.0179	23.6769
15.9	34.3451	34.3728	34.5335	24.5164	24.0175	23.6792
15.91	34.6079	34.3551	34.5209	24.4867	24.021	23.6814
15.92	34.8397	34.3398	34.5083	24.2355	24.028	23.6836
15.93	34.6986	34.327	34.4958	23.9371	24.0366	23.6858
15.94	34.5242	34.3181	34.4832	23.6873	24.044	23.688
15.95	34.261	34.3101	34.4706	23.6451	24.0472	23.6902
15.96	34.0084	34.3021	34.4581	23.7567	24.0476	23.6924
15.97	33.9353	34.2901	34.4455	24.0207	24.0459	23.6946
15.98	34.0444	34.2748	34.433	24.2749	24.0441	23.6968
15.99	34.2204	34.2573	34.4204	24.4348	24.0456	23.699
16	34.5614	34.2408	34.4079	24.3793	24.0503	23.7012
16.01	34.6118	34.226	34.3954	24.1374	24.0576	23.7033
16.02	34.5405	34.2154	34.3828	23.8347	24.0649	23.7055
16.03	34.2834	34.2077	34.3703	23.6833	24.0709	23.7076
16.04	34.0369	34.2007	34.3578	23.6619	24.0732	23.7098
16.05	33.8606	34.1907	34.3453	23.841	24.0716	23.7119
16.06	33.8545	34.1769	34.3328	24.0748	24.0695	23.714
16.07	33.9499	34.1607	34.3203	24.2942	24.0688	23.7162
16.08	34.1461	34.1441	34.3078	24.3874	24.0709	23.7183
16.09	34.3536	34.1291	34.2953	24.2821	24.0757	23.7204
16.1	34.3772	34.1169	34.2828	24.0718	24.0823	23.7225
16.11	34.296	34.1074	34.2703	23.8029	24.0883	23.7246
16.12	34.1002	34.0995	34.2578	23.6807	24.0912	23.7267
16.13	33.8411	34.0904	34.2454	23.7367	24.089	23.7288
16.14	33.7197	34.0786	34.2329	23.9424	24.0851	23.7309
16.15	33.755	34.0632	34.2204	24.1832	24.0815	23.733
16.16	33.9245	34.0457	34.208	24.3932	24.0813	23.735
16.17	34.129	34.0285	34.1955	24.4085	24.0847	23.7371
16.18	34.2763	34.0141	34.1831	24.2804	24.0905	23.7391
16.19	34.275	34.0027	34.1706	24.0244	24.0967	23.7412
16.2	34.1638	33.9946	34.1582	23.7919	24.1013	23.7432
16.21	33.8855	33.9871	34.1458	23.7328	24.1014	23.7453
16.22	33.6991	33.9772	34.1333	23.8239	24.0966	23.7473
16.23	33.6057	33.9626	34.1209	24.025	24.0901	23.7493
16.24	33.6281	33.9457	34.1085	24.2509	24.0852	23.7514
16.25	33.8426	33.9258	34.0961	24.4884	24.0846	23.7534
16.26	34.0531	33.9081	34.0837	24.4503	24.0896	23.7554
16.27	34.1915	33.8932	34.0713	24.2819	24.097	23.7574
16.28	34.1846	33.8824	34.0589	24.0087	24.1044	23.7594
16.29	34.0236	33.8756	34.0465	23.7856	24.109	23.7614
16.3	33.7523	33.8683	34.0341	23.7577	24.1097	23.7633
16.31	33.5973	33.8589	34.0217	23.8688	24.1055	23.7653
16.32	33.5475	33.8449	34.0093	24.1141	24.0993	23.7673
16.33	33.547	33.8259	33.997	24.3577	24.0952	23.7693
16.34	33.8282	33.8063	33.9846	24.4773	24.0957	23.7712
16.35	33.9713	33.7878	33.9722	24.3729	24.1009	23.7732
16.36	34.1087	33.7733	33.9599	24.2634	24.1089	23.7751
16.37	34.0209	33.7634	33.9475	24.0432	24.1163	23.777
16.38	33.887	33.7561	33.9352	23.8613	24.1218	23.779
16.39	33.6624	33.7485	33.9228	23.8397	24.1222	23.7809
16.4	33.5028	33.7387	33.9105	23.9373	24.1185	23.7828
16.41	33.392	33.7233	33.8981	24.1651	24.1134	23.7847
16.42	33.5285	33.7051	33.8858	24.3641	24.1107	23.7867
16.43	33.7394	33.6856	33.8735	24.5302	24.1128	23.7886
16.44	33.9323	33.6686	33.8612	24.4792	24.1194	23.7905
16.45	33.9566	33.6548	33.8489	24.2033	24.1294	23.7923
16.46	33.8773	33.6462	33.8365	24.0226	24.1391	23.7942
16.47	33.7102	33.6403	33.8242	23.8941	24.1448	23.7961
16.48	33.523	33.6338	33.8119	23.8743	24.1456	23.798
16.49	33.4153	33.6239	33.7996	23.9966	24.1426	23.7998
16.5	33.4092	33.6094	33.7874	24.1806	24.1395	23.8017
16.51	33.4673	33.5924	33.7751	24.3752	24.1389	23.8036
16.52	33.6312	33.5744	33.7628	24.4386	24.1426	23.8054
16.53	33.733	33.5588	33.7505	24.358	24.1502	23.8072
16.54	33.8097	33.5481	33.7382	24.1578	24.1594	23.8091
16.55	33.7233	33.5409	33.726	24.0066	24.1672	23.8109
16.56	33.5557	33.5351	33.7137	23.926	24.1713	23.8127
16.57	33.3883	33.5282	33.7015	23.9585	24.1707	23.8146
16.58	33.3259	33.5173	33.6892	24.0641	24.1667	23.8164
16.59	33.3496	33.5023	33.677	24.2269	24.163	23.8182
16.6	33.4983	33.4848	33.6647	24.3521	24.1626	23.82
16.61	33.6047	33.4676	33.6525	24.293	24.1673	23.8218
16.62	33.6583	33.4541	33.6403	24.14	24.1749	23.8236
16.63	33.5747	33.4444	33.628	24.0759	24.1825	23.8253
16.64	33.4741	33.4379	33.6158	23.9501	24.1882	23.8271
16.65	33.3159	33.4323	33.6036	23.9749	24.1899	23.8289
16.66	33.2471	33.4241	33.5914	24.0722	24.1865	23.8307
16.67	33.1851	33.412	33.5792	24.1696	24.1823	23.8324
16.68	33.263	33.3963	33.567	24.2929	24.1791	23.8342
16.69	33.4311	33.3788	33.5548	24.3834	24.1797	23.8359
16.7	33.5316	33.362	33.5426	24.3307	24.1849	23.8376
16.71	33.5872	33.3492	33.5304	24.1759	24.1923	23.8394
16.72	33.473	33.34	33.5182	23.9858	24.1994	23.8411
16.73	33.2951	33.3332	33.506	23.9044	24.2026	23.8428
16.74	33.117	33.3269	33.4939	23.9763	24.2014	23.8446
16.75	33.0205	33.3161	33.4817	24.1102	24.197	23.8463
16.76	33.0878	33.3016	33.4695	24.29	24.1931	23.848
16.77	33.2096	33.284	33.4574	24.3574	24.1912	23.8497
16.78	33.345	33.2666	33.4452	24.4677	24.193	23.8514
16.79	33.425	33.251	33.4331	24.3097	24.198	23.8531
16.8	33.4286	33.2389	33.4209	24.1315	24.2038	23.8547
16.81	33.3128	33.2301	33.4088	23.9654	24.2089	23.8564
16.82	33.1354	33.2232	33.3967	23.9177	24.2102	23.8581
16.83	32.9611	33.2147	33.3846	24.0078	24.208	23.8597
16.84	32.9066	33.2025	33.3724	24.2181	24.2023	23.8614
16.85	32.9198	33.1859	33.3603	24.4729	24.1969	23.8631
16.86	33.1678	33.1675	33.3482	24.6258	24.1959	23.8647
16.87	33.3732	33.1498	33.3361	24.5365	24.1992	23.8663
16.88	33.4247	33.1352	33.324	24.3609	24.2057	23.868
16.89	33.3455	33.1248	33.3119	24.1439	24.2128	23.8696
16.9	33.1758	33.1172	33.2998	24.0264	24.2175	23.8712
16.91	32.9998	33.1095	33.2877	24.0246	24.2179	23.8729
16.92	32.8379	33.0995	33.2756	24.1067	24.2146	23.8745
16.93	32.8346	33.0859	33.2636	24.2899	24.2101	23.8761
16.94	32.9796	33.0692	33.2515	24.4856	24.2072	23.8777
16.95	33.1341	33.0505	33.2394	24.5701	24.2084	23.8793
16.96	33.2856	33.0331	33.2274	24.5166	24.2134	23.8809
16.97	33.365	33.0192	33.2153	24.3424	24.2209	23.8824
16.98	33.2507	33.0101	33.2032	24.09	24.2284	23.884
16.99	33.0621	33.0036	33.1912	23.975	24.2335	23.8856
17	32.8524	32.9968	33.1792	23.9961	24.2338	23.8872
17.01	32.769	32.986	33.1671	24.1691	24.2306	23.8887
17.02	32.7925	32.971	33.1551	24.3548	24.2277	23.8903
17.03	32.9157	32.9537	33.1431	24.4405	24.2285	23.8918
17.04	33.0754	32.9365	33.131	24.484	24.2323	23.8934
17.05	33.1782	32.9221	33.119	24.3848	24.2401	23.8949
17.06	33.1796	32.9119	33.107	24.2132	24.248	23.8965
17.07	33.074	32.9049	33.095	24.1087	24.2539	23.898
17.08	32.916	32.8992	33.083	24.0281	24.2569	23.8995
17.09	32.769	32.8919	33.071	24.0567	24.2562	23.901
17.1	32.661	32.8805	33.059	24.2033	24.2528	23.9025
17.11	32.7162	32.8655	33.047	24.3597	24.2499	23.904
17.12	32.8526	32.8476	33.035	24.4411	24.2505	23.9055
17.13	33.0012	32.831	33.0231	24.3798	24.2561	23.907
17.14	33.0295	32.8182	33.0111	24.2594	24.2642	23.9085
17.15	32.9571	32.8105	32.9991	24.1169	24.2717	23.91
17.16	32.7989	32.8056	32.9871	24.0589	24.2757	23.9115
17.17	32.679	32.7994	32.9752	24.1102	24.2748	23.9129
17.18	32.6161	32.7895	32.9632	24.1872	24.2716	23.9144
17.19	32.6188	32.7755	32.9513	24.2628	24.2672	23.9159
17.2	32.6858	32.7585	32.9393	24.3139	24.266	23.9173
17.21	32.7843	32.7415	32.9274	24.3507	24.2688	23.9188
17.22	32.8347	32.7265	32.9155	24.2657	24.2753	23.9202
17.23	32.8415	32.7158	32.9035	24.1918	24.2827	23.9217
17.24	32.7548	32.7092	32.8916	24.0628	24.2881	23.9231
17.25	32.5842	32.7035	32.8797	24.0441	24.2888	23.9245
17.26	32.4628	32.6966	32.8678	24.1219	24.2845	23.9259
17.27	32.4452	32.6842	32.8559	24.2908	24.2772	23.9274
17.28	32.5303	32.6667	32.844	24.4186	24.2721	23.9288
17.29	32.6771	32.6473	32.8321	24.4556	24.2713	23.9302
17.3	32.8067	32.6292	32.8202	24.3761	24.2758	23.9316
17.31	32.7824	32.6157	32.8083	24.2078	24.2831	23.933
17.32	32.6584	32.6072	32.7964	24.1093	24.2893	23.9344
17.33	32.5257	32.6015	32.7845	24.0726	24.2921	23.9357
17.34	32.379	32.5949	32.7727	24.1237	24.2904	23.9371
17.35	32.2979	32.5846	32.7608	24.2597	24.2849	23.9385
17.36	32.3178	32.5696	32.7489	24.4097	24.2784	23.9399
17.37	32.4291	32.5509	32.7371	24.5331	24.2746	23.9412
17.38	32.645	32.5303	32.7252	24.5629	24.2753	23.9426
17.39	32.8065	32.5122	32.7134	24.4796	24.2819	23.9439
17.4	32.7983	32.4997	32.7015	24.254	24.2908	23.9453
17.41	32.616	32.4921	32.6897	24.0907	24.2976	23.9466
17.42	32.3926	32.4867	32.6778	24.0615	24.2993	23.9479
17.43	32.2549	32.479	32.666	24.2034	24.2958	23.9493
17.44	32.1877	32.4669	32.6542	24.3837	24.2899	23.9506
17.45	32.3046	32.4497	32.6424	24.5765	24.285	23.9519
17.46	32.4891	32.4297	32.6306	24.6201	24.284	23.9532
17.47	32.6786	32.4101	32.6187	24.5492	24.2884	23.9545
17.48	32.7256	32.3941	32.6069	24.4095	24.2961	23.9558
17.49	32.6742	32.383	32.5951	24.2378	24.3039	23.9571
17.5	32.5086	32.3755	32.5833	24.1103	24.3096	23.9584
17.51	32.3099	32.3692	32.5716	24.0949	24.3111	23.9597
17.52	32.1446	32.3606	32.5598	24.2206	24.3084	23.961
17.53	32.1259	32.3476	32.548	24.443	24.3042	23.9623
17.54	32.258	32.3305	32.5362	24.5642	24.3014	23.9635
17.55	32.4881	32.3119	32.5245	24.5794	24.3023	23.9648
17.56	32.6263	32.2947	32.5127	24.4373	24.3077	23.9661
17.57	32.5846	32.2819	32.5009	24.2151	24.3151	23.9673
17.58	32.4129	32.2728	32.4892	24.0963	24.3219	23.9686
17.59	32.2102	32.2656	32.4774	24.1126	24.3256	23.9698
17.6	32.0491	32.2581	32.4657	24.209	24.3261	23.971
17.61	32.0471	32.2469	32.4539	24.3638	24.3263	23.9723
17.62	32.097	32.2344	32.4422	24.4862	24.326	23.9735
17.63	32.2728	32.2211	32.4305	24.5196	24.3267	23.9747
17.64	32.4227	32.2076	32.4187	24.4439	24.3285	23.9759
17.65	32.4446	32.195	32.407	24.279	24.332	23.9771
17.66	32.3608	32.1844	32.3953	24.1247	24.3358	23.9784
17.67	32.1638	32.1752	32.3836	24.0347	24.3387	23.9796
17.68	31.9601	32.166	32.3719	24.119	24.3394	23.9807
17.69	31.8481	32.1557	32.3602	24.2958	24.3383	23.9819
17.7	31.879	32.1434	32.3485	24.5111	24.3366	23.9831
17.71	32.0826	32.1294	32.3368	24.6166	24.3361	23.9843
17.72	32.3097	32.1155	32.3251	24.5296	24.3379	23.9855
17.73	32.3765	32.103	32.3134	24.3346	24.3413	23.9866
17.74	32.3072	32.0921	32.3018	24.1499	24.3453	23.9878
17.75	32.1435	32.0828	32.2901	24.0384	24.3486	23.989
17.76	31.9213	32.0743	32.2784	24.0464	24.35	23.9901
17.77	31.7636	32.0655	32.2668	24.2058	24.3491	23.9913
17.78	31.6991	32.0552	32.2551	24.4029	24.3462	23.9924
17.79	31.7824	32.0421	32.2435	24.6229	24.3427	23.9936
17.8	32.0539	32.0269	32.2318	24.6936	24.3404	23.9947
17.81	32.237	32.0116	32.2202	24.5471	24.3419	23.9958
17.82	32.3316	31.9984	32.2085	24.3093	24.3461	23.9969
17.83	32.1679	31.9879	32.1969	24.0694	24.351	23.9981
17.84	31.937	31.9789	32.1853	23.9659	24.3536	23.9992
17.85	31.6782	31.9707	32.1737	24.085	24.3531	24.0003
17.86	31.5563	31.9608	32.162	24.3016	24.349	24.0014
17.87	31.5953	31.9486	32.1504	24.5746	24.344	24.0025
17.88	31.7809	31.9339	32.1388	24.7264	24.3401	24.0036
17.89	32.0106	31.9184	32.1272	24.6618	24.3388	24.0047
17.9	32.1693	31.9035	32.1156	24.5171	24.3408	24.0057
17.91	32.1497	31.8905	32.104	24.3286	24.3454	24.0068
17.92	32.0191	31.8798	32.0925	24.137	24.3505	24.0079
17.93	31.7944	31.871	32.0809	24.1038	24.3532	24.009
17.94	31.6215	31.8623	32.0693	24.1525	24.3513	24.01
17.95	31.5199	31.8519	32.0577	24.3343	24.3467	24.0111
17.96	31.5672	31.8385	32.0462	24.5506	24.3415	24.0121
17.97	31.7615	31.8232	32.0346	24.6612	24.3393	24.0132
17.98	31.943	31.8083	32.023	24.6572	24.3422	24.0142
17.99	32.0298	31.7955	32.0115	24.4892	24.348	24.0153
18	32.0082	31.785	31.9999	24.3051	24.3538	24.0163

## Sheet: White matter
	ε'r			ε''r
f [GHz]	averaged raw data	data after smoothing	Cole-Cole model	averaged raw data	data after smoothing	Cole-Cole model
0.5	32.2832	29.7923	28.8031	12.7394	16.073	15.4726
0.51	30.5652	29.7741	28.7994	10.2176	15.6659	15.1958
0.52	28.3571	29.7211	28.7958	9.88555	15.2588	14.9301
0.53	27.042	29.625	28.7921	11.843	14.9077	14.6749
0.54	26.77	29.5329	28.7885	14.7554	14.6478	14.4295
0.55	27.7782	29.4603	28.7848	17.3469	14.4508	14.1935
0.56	29.4937	29.4081	28.7812	17.9281	14.287	13.9663
0.57	30.9899	29.4206	28.7775	16.0398	14.1157	13.7474
0.58	31.3882	29.4687	28.7738	12.8151	13.9073	13.5365
0.59	30.4854	29.4788	28.7702	9.87126	13.6726	13.3331
0.6	28.79	29.4755	28.7665	8.65226	13.3983	13.1368
0.61	27.7364	29.4383	28.7629	9.52029	13.1248	12.9473
0.62	26.952	29.3752	28.7592	11.8388	12.8916	12.7643
0.63	27.258	29.3284	28.7556	14.6998	12.7252	12.5874
0.64	28.7466	29.297	28.7519	16.3018	12.5963	12.4164
0.65	30.5631	29.2727	28.7483	15.9477	12.4778	12.2509
0.66	31.2746	29.2811	28.7446	13.5566	12.3355	12.0909
0.67	31.2756	29.2781	28.7409	10.5585	12.1721	11.9359
0.68	30.8111	29.2844	28.7373	8.73271	11.966	11.7857
0.69	28.6577	29.2718	28.7336	8.11462	11.7511	11.6403
0.7	27.5932	29.2312	28.73	9.51858	11.5618	11.4993
0.71	27.3437	29.1864	28.7263	11.9276	11.416	11.3625
0.72	27.982	29.1469	28.7226	13.9673	11.3075	11.2299
0.73	29.7166	29.1289	28.719	14.6483	11.2211	11.1011
0.74	30.6241	29.1313	28.7153	13.4379	11.1344	10.9762
0.75	31.2511	29.1485	28.7116	11.4378	11.0293	10.8548
0.76	30.4099	29.166	28.7079	8.75718	10.8996	10.7369
0.77	29.7356	29.1765	28.7043	7.20009	10.7455	10.6223
0.78	27.9276	29.1705	28.7006	7.06034	10.5899	10.511
0.79	27.5634	29.1465	28.6969	8.65541	10.4578	10.4027
0.8	27.0731	29.1201	28.6932	11.2417	10.3595	10.2974
0.81	28.1776	29.1035	28.6896	12.6487	10.287	10.1949
0.82	29.3767	29.1004	28.6859	12.6476	10.2207	10.0952
0.83	30.2011	29.1057	28.6822	11.2517	10.1391	9.99808
0.84	30.5265	29.118	28.6785	8.97639	10.0363	9.90355
0.85	29.7556	29.1257	28.6748	6.96965	9.90942	9.81149
0.86	29.2391	29.1205	28.6712	6.41281	9.77476	9.7218
0.87	27.5789	29.1033	28.6675	7.14026	9.65014	9.6344
0.88	27.3928	29.0791	28.6638	9.20521	9.55181	9.54922
0.89	27.9329	29.0518	28.6601	11.3826	9.47844	9.46617
0.9	29.3116	29.0141	28.6564	12.4611	9.41587	9.3852
0.91	30.2968	29.0126	28.6527	12.2636	9.358	9.30622
0.92	30.7879	29.0121	28.649	10.3111	9.28528	9.22917
0.93	30.5835	29.0111	28.6453	8.07292	9.19267	9.154
0.94	29.7938	29.0132	28.6416	6.50525	9.08686	9.08063
0.95	28.4586	28.9974	28.6379	6.15539	8.98224	9.00901
0.96	27.7802	28.9857	28.6342	7.32175	8.89617	8.93909
0.97	27.5218	28.9619	28.6305	9.1786	8.81772	8.87082
0.98	28.2309	28.9525	28.6267	10.7225	8.7626	8.80413
0.99	29.238	28.9344	28.623	11.2389	8.72081	8.739
1	29.9571	28.9393	28.6193	10.3562	8.68305	8.67535
1.01	30.252	28.9347	28.6156	8.59129	8.63549	8.61317
1.02	29.7699	28.9448	28.6119	6.75385	8.56319	8.55239
1.03	28.6586	28.9484	28.6081	5.80001	8.48537	8.49297
1.04	27.9627	28.949	28.6044	6.00963	8.4146	8.43489
1.05	27.4842	28.9523	28.6007	7.41988	8.36188	8.37809
1.06	27.5883	28.9428	28.597	9.24395	8.31642	8.32255
1.07	28.5208	28.9274	28.5932	10.5115	8.27987	8.26823
1.08	29.825	28.9048	28.5895	10.5889	8.24301	8.21509
1.09	30.2344	28.9153	28.5858	9.32822	8.19918	8.16309
1.1	30.1023	28.9196	28.582	7.40389	8.13295	8.11222
1.11	29.1876	28.9156	28.5783	6.04189	8.05588	8.06243
1.12	28.5953	28.8975	28.5745	5.62648	7.9785	8.01371
1.13	27.5706	28.8753	28.5708	6.3917	7.89825	7.96601
1.14	27.2987	28.8561	28.567	7.94519	7.83783	7.91931
1.15	28.0759	28.8447	28.5633	9.41744	7.80055	7.87359
1.16	29.0348	28.8357	28.5595	10.1499	7.76993	7.82882
1.17	30.1238	28.8391	28.5558	9.73681	7.73869	7.78497
1.18	30.2255	28.8306	28.552	8.06461	7.69313	7.74203
1.19	30.007	28.8226	28.5482	6.38669	7.64634	7.69997
1.2	28.9566	28.8121	28.5445	5.40321	7.59387	7.65876
1.21	28.138	28.8053	28.5407	5.43651	7.54005	7.61838
1.22	27.3647	28.7985	28.5369	6.61061	7.49498	7.57882
1.23	27.5096	28.7972	28.5332	8.13291	7.46693	7.54006
1.24	28.3331	28.7928	28.5294	9.30205	7.44434	7.50206
1.25	29.3999	28.7937	28.5256	9.60462	7.41885	7.46483
1.26	30.3417	28.7846	28.5218	8.98477	7.39587	7.42833
1.27	30.118	28.7766	28.5181	7.02177	7.3641	7.39255
1.28	29.0959	28.7786	28.5143	5.39778	7.31725	7.35747
1.29	28.2687	28.778	28.5105	4.82808	7.26246	7.32307
1.3	28.0304	28.7648	28.5067	5.25554	7.21669	7.28935
1.31	27.5758	28.7572	28.5029	6.35733	7.18535	7.25628
1.32	27.7628	28.744	28.4991	8.06828	7.15827	7.22385
1.33	28.5328	28.7402	28.4953	9.13377	7.13708	7.19204
1.34	29.3407	28.7244	28.4915	8.813	7.11183	7.16084
1.35	29.9615	28.7196	28.4877	7.71313	7.07904	7.13024
1.36	30.0929	28.7231	28.4839	6.47	7.03324	7.10022
1.37	29.4095	28.7192	28.4801	5.18847	6.97514	7.07078
1.38	28.6035	28.7115	28.4763	4.81193	6.92468	7.04188
1.39	27.4129	28.6985	28.4725	5.36264	6.88558	7.01354
1.4	27.1793	28.6855	28.4686	7.16681	6.85924	6.98572
1.41	27.7774	28.6657	28.4648	8.46628	6.83839	6.95843
1.42	28.9476	28.6501	28.461	8.92472	6.82236	6.93164
1.43	29.6633	28.6375	28.4572	8.41821	6.80265	6.90536
1.44	30.1972	28.6394	28.4533	7.38488	6.7689	6.87956
1.45	29.5822	28.6427	28.4495	5.78256	6.72321	6.85424
1.46	28.6967	28.6415	28.4457	4.70397	6.66999	6.82939
1.47	27.5714	28.6344	28.4418	5.02143	6.62367	6.805
1.48	27.1389	28.6199	28.438	6.05375	6.58324	6.78106
1.49	27.675	28.6094	28.4342	7.2293	6.56083	6.75755
1.5	28.4944	28.6501	28.4303	8.15565	6.60511	6.73448
1.51	29.2593	28.6367	28.4265	8.62102	6.58987	6.71183
1.52	29.9068	28.6253	28.4226	7.98045	6.58216	6.68959
1.53	29.5324	28.6279	28.4188	6.23955	6.5693	6.66775
1.54	29.0257	28.6342	28.4149	5.13064	6.54776	6.64631
1.55	27.9184	28.6396	28.4111	4.54067	6.51239	6.62527
1.56	27.3621	28.638	28.4072	4.98203	6.46695	6.6046
1.57	27.4492	28.6263	28.4033	5.97577	6.41695	6.5843
1.58	27.9075	28.6155	28.3995	6.91904	6.38178	6.56438
1.59	28.7056	28.605	28.3956	7.97984	6.36118	6.54481
1.6	29.5642	28.6037	28.3917	8.05557	6.34843	6.52559
1.61	29.6649	28.5985	28.3879	6.93215	6.33817	6.50672
1.62	29.1547	28.5993	28.384	5.49024	6.33002	6.48819
1.63	28.289	28.6055	28.3801	4.71365	6.30922	6.46999
1.64	27.5944	28.6108	28.3762	4.58915	6.27456	6.45212
1.65	27.4452	28.6124	28.3724	5.15933	6.23759	6.43457
1.66	27.6537	28.5965	28.3685	6.16808	6.19783	6.41733
1.67	28.28	28.5677	28.3646	7.01378	6.16492	6.4004
1.68	29.0963	28.5459	28.3607	7.61272	6.14938	6.38377
1.69	29.7175	28.5294	28.3568	7.24637	6.14403	6.36744
1.7	29.6684	28.5276	28.3529	6.05829	6.14277	6.3514
1.71	29.0475	28.5355	28.349	4.92438	6.12695	6.33565
1.72	28.4923	28.5446	28.3451	4.39109	6.10142	6.32018
1.73	27.3984	28.5483	28.3412	4.74571	6.0704	6.30499
1.74	27.2109	28.5469	28.3373	5.81629	6.03832	6.29006
1.75	27.8402	28.534	28.3334	6.81637	6.00606	6.27541
1.76	28.6106	28.517	28.3295	7.59857	5.98537	6.26101
1.77	29.5389	28.5036	28.3255	7.83351	5.97916	6.24687
1.78	30.0221	28.4994	28.3216	7.14492	5.97553	6.23299
1.79	29.8193	28.503	28.3177	6.014	5.96702	6.21935
1.8	29.3054	28.5026	28.3138	5.01469	5.95446	6.20596
1.81	28.144	28.4993	28.3098	4.47369	5.92908	6.1928
1.82	27.4422	28.4941	28.3059	4.96608	5.8918	6.17989
1.83	27.5247	28.4838	28.302	5.82603	5.85337	6.1672
1.84	27.8904	28.4739	28.2981	6.81925	5.83076	6.15474
1.85	28.6647	28.4614	28.2941	7.14418	5.81729	6.14251
1.86	29.3023	28.4612	28.2902	6.83285	5.81219	6.13049
1.87	29.6247	28.4622	28.2862	5.93448	5.81232	6.1187
1.88	29.4621	28.4652	28.2823	4.87674	5.80631	6.10711
1.89	28.4556	28.4682	28.2783	4.14123	5.79753	6.09574
1.9	28.1903	28.469	28.2744	4.05014	5.77487	6.08457
1.91	27.7128	28.4602	28.2704	4.62981	5.74241	6.0736
1.92	27.6217	28.4486	28.2665	5.86038	5.71581	6.06283
1.93	28.1389	28.4389	28.2625	6.79909	5.7029	6.05226
1.94	28.8574	28.4315	28.2586	7.01961	5.69966	6.04188
1.95	29.4401	28.4287	28.2546	6.55784	5.70287	6.03169
1.96	28.9883	28.4227	28.2506	5.28756	5.71142	6.02169
1.97	28.3418	28.419	28.2467	4.46269	5.71554	6.01187
1.98	28.0742	28.4157	28.2427	4.24077	5.71009	6.00223
1.99	27.5983	28.4099	28.2387	4.48505	5.69083	5.99277
2	27.3075	28.3688	28.2347	5.28623	5.63818	5.98348
2.01	27.658	28.3633	28.2308	6.20189	5.63078	5.97437
2.02	28.3352	28.3651	28.2268	6.90845	5.62571	5.96542
2.03	29.1678	28.3697	28.2228	7.03285	5.61869	5.95665
2.04	29.5839	28.3707	28.2188	6.46098	5.60654	5.94804
2.05	29.4071	28.3619	28.2148	5.41696	5.59179	5.93958
2.06	28.5425	28.3498	28.2108	4.52076	5.57532	5.93129
2.07	27.8813	28.3318	28.2068	4.3249	5.55803	5.92316
2.08	27.3164	28.3117	28.2028	4.80023	5.54309	5.91518
2.09	27.3572	28.296	28.1988	5.53463	5.53631	5.90735
2.1	27.6491	28.2898	28.1948	6.46333	5.53729	5.89967
2.11	28.2956	28.2857	28.1908	6.60719	5.5377	5.89215
2.12	28.9434	28.2894	28.1868	6.34697	5.53091	5.88476
2.13	29.2772	28.2897	28.1828	5.63609	5.51436	5.87752
2.14	28.9289	28.2816	28.1788	4.86035	5.49382	5.87042
2.15	28.2607	28.2677	28.1748	4.30911	5.47135	5.86346
2.16	27.9107	28.2498	28.1707	4.2297	5.44954	5.85664
2.17	27.4189	28.2293	28.1667	4.98968	5.43315	5.84995
2.18	27.6364	28.2173	28.1627	5.6093	5.42656	5.84339
2.19	28.0906	28.2099	28.1587	6.38356	5.42366	5.83697
2.2	28.7492	28.2131	28.1546	6.59767	5.42043	5.83067
2.21	29.0273	28.2147	28.1506	6.07514	5.4095	5.8245
2.22	28.9613	28.2116	28.1466	5.30996	5.39303	5.81846
2.23	28.5636	28.2062	28.1425	4.7024	5.37158	5.81254
2.24	27.8343	28.1955	28.1385	4.51609	5.35223	5.80675
2.25	27.424	28.1822	28.1345	4.78521	5.33868	5.80107
2.26	27.081	28.1687	28.1304	5.68062	5.33301	5.79551
2.27	27.4251	28.1546	28.1264	6.41926	5.33259	5.79007
2.28	28.0786	28.1518	28.1223	6.68178	5.33609	5.78474
2.29	28.7442	28.1419	28.1183	6.43777	5.33892	5.77953
2.3	28.9852	28.132	28.1142	5.76756	5.33944	5.77443
2.31	28.8174	28.1231	28.1102	4.85737	5.3331	5.76944
2.32	28.2689	28.1144	28.1061	4.21896	5.32006	5.76456
2.33	27.7945	28.1024	28.102	4.08359	5.30781	5.75979
2.34	27.8059	28.0878	28.098	4.29845	5.30067	5.75512
2.35	27.2664	28.0804	28.0939	5.34055	5.30347	5.75055
2.36	27.7987	28.0789	28.0898	5.83693	5.30853	5.74609
2.37	28.384	28.0757	28.0858	6.11873	5.31164	5.74174
2.38	28.7603	28.0732	28.0817	5.72987	5.31125	5.73748
2.39	28.7294	28.0725	28.0776	4.92094	5.30516	5.73332
2.4	28.4288	28.0717	28.0735	4.32267	5.29144	5.72926
2.41	27.948	28.067	28.0694	4.04852	5.27595	5.72529
2.42	27.5256	28.056	28.0654	4.22395	5.26043	5.72142
2.43	26.9772	28.0452	28.0613	5.03277	5.24903	5.71764
2.44	27.3432	28.0386	28.0572	5.74567	5.24433	5.71396
2.45	27.713	28.0389	28.0531	6.28103	5.24339	5.71036
2.46	28.1676	28.0372	28.049	6.0962	5.23875	5.70686
2.47	28.4644	28.0371	28.0449	5.53636	5.23101	5.70345
2.48	28.5646	28.0363	28.0408	4.99942	5.22103	5.70012
2.49	28.1798	28.0344	28.0367	4.42262	5.20706	5.69688
2.5	27.6786	28.028	28.0326	4.22277	5.25527	5.69372
2.51	27.2338	28.0226	28.0285	4.54185	5.25893	5.69065
2.52	27.2188	28.0207	28.0244	5.23481	5.261	5.68766
2.53	27.5414	28.0201	28.0203	5.8686	5.25761	5.68476
2.54	28.1616	28.0171	28.0162	6.15418	5.24991	5.68193
2.55	28.4407	28.0103	28.012	5.88259	5.23985	5.67919
2.56	28.8994	27.9995	28.0079	5.5072	5.23063	5.67652
2.57	28.7367	27.9911	28.0038	4.79124	5.22828	5.67394
2.58	28.3885	27.9854	27.9997	4.225	5.23004	5.67143
2.59	27.5617	27.9792	27.9955	4.1241	5.23351	5.66899
2.6	27.2882	27.9754	27.9914	4.55802	5.23773	5.66663
2.61	27.4737	27.9748	27.9873	5.16732	5.23956	5.66435
2.62	27.8434	27.9737	27.9832	5.65465	5.23709	5.66213
2.63	28.2803	27.97	27.979	5.78948	5.2292	5.65999
2.64	28.5841	27.9606	27.9749	5.4981	5.21701	5.65793
2.65	28.3747	27.9484	27.9707	4.84424	5.20513	5.65593
2.66	28.2385	27.9345	27.9666	4.41081	5.19819	5.654
2.67	27.431	27.9231	27.9625	4.26766	5.19707	5.65214
2.68	26.9489	27.9138	27.9583	4.6703	5.20006	5.65035
2.69	26.9381	27.9102	27.9542	5.37172	5.20339	5.64862
2.7	27.464	27.9104	27.95	5.79531	5.20424	5.64696
2.71	27.9399	27.9121	27.9458	6.07592	5.19941	5.64537
2.72	28.3152	27.9112	27.9417	6.00837	5.19289	5.64384
2.73	28.4159	27.9057	27.9375	5.50325	5.18531	5.64237
2.74	28.2291	27.8956	27.9334	4.85229	5.17897	5.64097
2.75	27.8216	27.8847	27.9292	4.48008	5.1753	5.63963
2.76	27.4104	27.8759	27.925	4.45502	5.17614	5.63835
2.77	27.2525	27.8683	27.9209	4.8172	5.18033	5.63713
2.78	27.5989	27.8656	27.9167	5.1458	5.18299	5.63597
2.79	27.9683	27.8642	27.9125	5.7155	5.1846	5.63488
2.8	28.3252	27.8626	27.9083	5.83793	5.1811	5.63384
2.81	28.7504	27.8578	27.9042	5.58319	5.17361	5.63285
2.82	28.9017	27.8505	27.9	5.05494	5.16608	5.63193
2.83	28.564	27.8431	27.8958	4.44829	5.16096	5.63106
2.84	27.7468	27.8388	27.8916	3.96781	5.15894	5.63025
2.85	27.3094	27.8327	27.8874	4.20465	5.15909	5.62949
2.86	27.3003	27.827	27.8832	4.76592	5.16117	5.62878
2.87	27.496	27.8282	27.8791	5.3876	5.1587	5.62814
2.88	27.9047	27.8303	27.8749	5.80233	5.15447	5.62754
2.89	28.3413	27.8305	27.8707	5.78446	5.14967	5.627
2.9	28.5396	27.8259	27.8665	5.34786	5.14411	5.6265
2.91	28.359	27.8176	27.8623	4.70115	5.13943	5.62606
2.92	27.7983	27.8075	27.8581	4.1063	5.13851	5.62567
2.93	27.4827	27.7989	27.8539	4.17503	5.1417	5.62534
2.94	26.8475	27.7922	27.8496	4.63326	5.14741	5.62505
2.95	26.8142	27.7856	27.8454	5.3593	5.15482	5.6248
2.96	27.2531	27.7858	27.8412	5.8847	5.15795	5.62461
2.97	27.8455	27.7851	27.837	5.95404	5.15928	5.62447
2.98	28.2425	27.7825	27.8328	5.77407	5.15796	5.62437
2.99	28.3728	27.7775	27.8286	5.30401	5.15683	5.62432
3	28.1459	27.7712	27.8243	4.72702	5.15829	5.62432
3.01	27.7504	27.7639	27.8201	4.41525	5.1617	5.62436
3.02	27.2204	27.7574	27.8159	4.44175	5.16695	5.62445
3.03	27.0258	27.7524	27.8117	4.92886	5.17324	5.62458
3.04	27.1863	27.7527	27.8074	5.54378	5.17705	5.62475
3.05	27.5934	27.7523	27.8032	5.96857	5.17834	5.62497
3.06	28.0428	27.7532	27.799	5.98098	5.17591	5.62524
3.07	28.4123	27.7518	27.7947	5.66968	5.17291	5.62554
3.08	28.7229	27.7466	27.7905	5.32219	5.17014	5.62589
3.09	27.8145	27.7355	27.7863	4.46359	5.1671	5.62628
3.1	27.8605	27.7245	27.782	4.3121	5.16749	5.62671
3.11	27.5359	27.7167	27.7778	4.49199	5.17132	5.62718
3.12	27.4781	27.7135	27.7735	4.88078	5.17576	5.6277
3.13	27.5541	27.7128	27.7693	5.44969	5.17807	5.62825
3.14	27.7713	27.7129	27.765	5.86851	5.17774	5.62884
3.15	28.0407	27.7111	27.7608	5.80232	5.17516	5.62947
3.16	28.1249	27.7082	27.7565	5.44202	5.17207	5.63014
3.17	27.9741	27.7001	27.7522	5.00346	5.16796	5.63085
3.18	27.6594	27.6895	27.748	4.67522	5.16641	5.63159
3.19	27.318	27.6792	27.7437	4.66055	5.16914	5.63237
3.2	27.1441	27.6726	27.7395	4.99555	5.17453	5.63319
3.21	27.2254	27.6688	27.7352	5.50749	5.18033	5.63405
3.22	27.5337	27.6663	27.7309	5.90325	5.18469	5.63494
3.23	27.8821	27.6642	27.7267	5.95349	5.18644	5.63587
3.24	28.0344	27.6609	27.7224	5.55769	5.18555	5.63683
3.25	28.109	27.6551	27.7181	5.02391	5.1835	5.63783
3.26	27.7226	27.6484	27.7138	4.57742	5.18315	5.63886
3.27	27.1631	27.6392	27.7095	4.38484	5.18443	5.63993
3.28	26.7528	27.6339	27.7053	4.68634	5.1877	5.64103
3.29	26.8769	27.6338	27.701	5.20424	5.18915	5.64216
3.3	27.39	27.6357	27.6967	5.6364	5.18831	5.64333
3.31	27.8521	27.6345	27.6924	5.87935	5.18928	5.64453
3.32	28.1922	27.6321	27.6881	5.8186	5.1887	5.64576
3.33	28.2704	27.6277	27.6838	5.4291	5.18561	5.64703
3.34	28.052	27.6244	27.6795	4.869	5.1846	5.64832
3.35	27.6158	27.6202	27.6752	4.41672	5.18565	5.64965
3.36	27.1982	27.6143	27.6709	4.41013	5.18824	5.65101
3.37	26.9836	27.6078	27.6666	4.73674	5.1919	5.6524
3.38	27.0933	27.6021	27.6623	5.31269	5.19649	5.65382
3.39	27.4693	27.5962	27.658	5.80296	5.20223	5.65526
3.4	27.9006	27.5912	27.6537	5.96039	5.20503	5.65674
3.41	28.1598	27.5864	27.6494	5.69205	5.20603	5.65825
3.42	28.1477	27.5791	27.6451	5.16304	5.20627	5.65979
3.43	28.0702	27.5691	27.6408	4.6915	5.20726	5.66135
3.44	28.0367	27.5588	27.6365	4.4578	5.21069	5.66295
3.45	27.0963	27.5515	27.6322	4.53378	5.21797	5.66457
3.46	26.7423	27.5462	27.6278	5.03654	5.22528	5.66622
3.47	27.2189	27.5415	27.6235	5.38259	5.23168	5.6679
3.48	27.6823	27.5379	27.6192	5.90687	5.23631	5.66961
3.49	28.1068	27.5345	27.6149	6.10166	5.23872	5.67134
3.5	28.1788	27.5302	27.6105	5.76481	5.23982	5.6731
3.51	27.9918	27.5244	27.6062	5.2008	5.24112	5.67488
3.52	27.5898	27.5178	27.6019	4.74634	5.24397	5.67669
3.53	27.2305	27.5126	27.5976	4.60488	5.24963	5.67853
3.54	26.9854	27.5067	27.5932	4.77451	5.255	5.68039
3.55	27.0032	27.5051	27.5889	5.19468	5.25941	5.68228
3.56	27.2894	27.5041	27.5845	5.7193	5.26192	5.68419
3.57	27.7191	27.5027	27.5802	5.99865	5.26204	5.68613
3.58	28.0649	27.5005	27.5759	5.95893	5.26221	5.6881
3.59	28.1588	27.4969	27.5715	5.59238	5.26165	5.69008
3.6	27.9586	27.4908	27.5672	5.09762	5.26099	5.69209
3.61	27.5525	27.4822	27.5628	4.73578	5.2619	5.69413
3.62	27.1613	27.4713	27.5585	4.68414	5.26416	5.69619
3.63	26.9252	27.4637	27.5541	4.98496	5.2681	5.69827
3.64	27.0104	27.4596	27.5498	5.49301	5.27127	5.70037
3.65	27.297	27.457	27.5454	5.90247	5.27232	5.7025
3.66	27.8196	27.4548	27.541	5.98661	5.27168	5.70465
3.67	28.0013	27.452	27.5367	5.73331	5.27063	5.70682
3.68	27.8271	27.4476	27.5323	5.20144	5.26978	5.70901
3.69	27.2276	27.4393	27.528	4.63153	5.26841	5.71123
3.7	26.84	27.4354	27.5236	4.46908	5.27145	5.71347
3.71	26.7423	27.4275	27.5192	4.68624	5.27514	5.71573
3.72	26.8447	27.4203	27.5149	5.0794	5.27925	5.71801
3.73	27.1339	27.4139	27.5105	5.51388	5.28344	5.72031
3.74	27.5553	27.4092	27.5061	5.82876	5.28588	5.72263
3.75	27.9432	27.4065	27.5017	5.84248	5.2859	5.72497
3.76	28.0931	27.4027	27.4974	5.50893	5.2852	5.72734
3.77	27.9187	27.3981	27.493	5.00999	5.2846	5.72972
3.78	27.4536	27.3925	27.4886	4.60368	5.28493	5.73212
3.79	27.1336	27.3863	27.4842	4.55441	5.28673	5.73454
3.8	26.7701	27.3803	27.4798	4.77624	5.28947	5.73699
3.81	26.8287	27.3749	27.4754	5.26024	5.29211	5.73945
3.82	27.1639	27.3702	27.4711	5.69503	5.29372	5.74193
3.83	27.591	27.3658	27.4667	5.86592	5.29383	5.74443
3.84	27.8801	27.3612	27.4623	5.68201	5.29345	5.74694
3.85	27.8844	27.3566	27.4579	5.2509	5.29419	5.74948
3.86	27.5685	27.3503	27.4535	4.80163	5.29632	5.75204
3.87	27.12	27.3452	27.4491	4.56494	5.29999	5.75461
3.88	26.7921	27.3426	27.4447	4.66361	5.30474	5.7572
3.89	26.9365	27.3441	27.4403	4.84609	5.30735	5.75981
3.9	27.1638	27.3441	27.4359	5.27005	5.30745	5.76244
3.91	27.3269	27.3404	27.4315	5.91311	5.30777	5.76508
3.92	27.6452	27.3348	27.4271	6.00475	5.30804	5.76774
3.93	27.7892	27.3279	27.4227	5.63443	5.30736	5.77042
3.94	28.0102	27.3202	27.4183	5.38203	5.30691	5.77311
3.95	27.7177	27.3164	27.4138	4.97898	5.31049	5.77582
3.96	27.1117	27.3137	27.4094	4.79315	5.316	5.77855
3.97	26.6204	27.3109	27.405	4.89796	5.32161	5.7813
3.98	26.572	27.3074	27.4006	5.37312	5.32638	5.78406
3.99	26.8818	27.3036	27.3962	5.83996	5.32948	5.78683
4	27.3618	27.2995	27.3918	6.05453	5.33047	5.78963
4.01	27.741	27.2947	27.3873	5.95817	5.33004	5.79244
4.02	27.8669	27.2893	27.3829	5.61215	5.32991	5.79526
4.03	27.6961	27.2837	27.3785	5.17565	5.33142	5.7981
4.04	27.3189	27.2767	27.3741	4.86324	5.33454	5.80095
4.05	26.8644	27.2673	27.3696	4.84864	5.33876	5.80382
4.06	26.6634	27.2637	27.3652	5.08917	5.34328	5.80671
4.07	26.7312	27.2627	27.3608	5.5399	5.34604	5.80961
4.08	27.0584	27.2591	27.3563	5.94799	5.34849	5.81252
4.09	27.493	27.2541	27.3519	6.09436	5.34802	5.81545
4.1	27.8219	27.2475	27.3475	5.91702	5.34554	5.81839
4.11	27.8435	27.241	27.343	5.50534	5.34382	5.82135
4.12	27.5641	27.2348	27.3386	5.04569	5.34431	5.82432
4.13	27.1645	27.2294	27.3341	4.79084	5.34708	5.82731
4.14	26.7692	27.2243	27.3297	4.82522	5.3512	5.8303
4.15	26.6475	27.22	27.3252	5.16697	5.35568	5.83332
4.16	26.7036	27.2161	27.3208	5.66346	5.35926	5.83634
4.17	27.0776	27.2121	27.3163	5.89914	5.36049	5.83938
4.18	27.5846	27.2069	27.3119	5.97391	5.35979	5.84243
4.19	27.7963	27.2002	27.3074	5.70725	5.35807	5.8455
4.2	27.6409	27.1924	27.303	5.22331	5.35711	5.84858
4.21	27.1035	27.1843	27.2985	4.83697	5.35831	5.85167
4.22	26.4367	27.1773	27.2941	4.68927	5.36197	5.85477
4.23	26.2995	27.1714	27.2896	4.91874	5.36709	5.85789
4.24	26.5255	27.167	27.2851	5.31159	5.37219	5.86102
4.25	26.873	27.1625	27.2807	5.67135	5.37601	5.86416
4.26	27.3216	27.1578	27.2762	5.89071	5.37766	5.86731
4.27	27.7146	27.1516	27.2718	5.85487	5.37763	5.87048
4.28	27.8701	27.1442	27.2673	5.5662	5.37719	5.87365
4.29	27.7221	27.1371	27.2628	5.15619	5.37886	5.87684
4.3	27.341	27.1322	27.2583	4.83111	5.38389	5.88004
4.31	26.9126	27.1277	27.2539	4.75962	5.39078	5.88326
4.32	26.6647	27.121	27.2494	4.98886	5.39874	5.88648
4.33	26.6975	27.1142	27.2449	5.38838	5.40659	5.88972
4.34	26.9908	27.1089	27.2404	5.74447	5.41224	5.89296
4.35	27.435	27.1033	27.236	5.87069	5.41518	5.89622
4.36	27.585	27.0964	27.2315	5.71828	5.41692	5.89949
4.37	27.5707	27.0889	27.227	5.36858	5.41945	5.90277
4.38	27.2933	27.0819	27.2225	5.04398	5.42398	5.90606
4.39	26.913	27.0768	27.218	4.8928	5.43053	5.90936
4.4	26.5912	27.0722	27.2135	4.99153	5.43746	5.91267
4.41	26.4893	27.0696	27.209	5.31607	5.44433	5.91599
4.42	26.6599	27.0674	27.2046	5.70129	5.44971	5.91932
4.43	27.0024	27.0646	27.2001	5.9172	5.45325	5.92266
4.44	27.3247	27.0606	27.1956	5.9069	5.45564	5.92601
4.45	27.4706	27.0554	27.1911	5.64711	5.45771	5.92938
4.46	27.3504	27.0495	27.1866	5.28255	5.46077	5.93275
4.47	27.1002	27.044	27.1821	5.02135	5.46538	5.93613
4.48	26.8561	27.0394	27.1776	4.95991	5.47133	5.93952
4.49	26.931	27.0358	27.1731	5.00142	5.47768	5.94292
4.5	26.8793	27.0313	27.1686	5.21671	5.48462	5.94633
4.51	26.9402	27.0269	27.1641	5.67549	5.49024	5.94975
4.52	27.1743	27.0237	27.1596	5.91188	5.4921	5.95318
4.53	27.3606	27.0199	27.1551	5.73579	5.49226	5.95662
4.54	27.3421	27.0154	27.1505	5.37426	5.4933	5.96007
4.55	27.5859	27.0077	27.146	5.30239	5.49398	5.96352
4.56	27.294	26.9996	27.1415	5.08345	5.4964	5.96699
4.57	26.858	26.994	27.137	5.08954	5.50045	5.97046
4.58	26.5565	26.9911	27.1325	5.31349	5.50535	5.97394
4.59	26.6388	26.9893	27.128	5.68807	5.50877	5.97744
4.6	26.9716	26.9871	27.1235	5.92292	5.51029	5.98094
4.61	27.3149	26.9832	27.1189	5.9085	5.51053	5.98444
4.62	27.5106	26.9776	27.1144	5.6763	5.5103	5.98796
4.63	27.4625	26.9707	27.1099	5.3456	5.51078	5.99149
4.64	27.2292	26.9631	27.1054	5.06865	5.51277	5.99502
4.65	26.9022	26.9561	27.1008	4.96885	5.51668	5.99856
4.66	26.6611	26.9507	27.0963	5.08072	5.52144	6.00211
4.67	26.6129	26.9465	27.0918	5.36955	5.52626	6.00567
4.68	26.7887	26.9429	27.0873	5.67986	5.52957	6.00923
4.69	27.0768	26.9389	27.0827	5.84994	5.53089	6.0128
4.7	27.3119	26.9341	27.0782	5.8009	5.53146	6.01638
4.71	27.3888	26.9281	27.0737	5.55706	5.53299	6.01997
4.72	27.2466	26.9244	27.0691	5.26031	5.53701	6.02357
4.73	26.9298	26.9188	27.0646	5.08118	5.54305	6.02717
4.74	26.6141	26.9116	27.06	5.1038	5.54958	6.03078
4.75	26.4635	26.9052	27.0555	5.31599	5.55729	6.0344
4.76	26.5391	26.9002	27.051	5.62819	5.56483	6.03802
4.77	26.8035	26.8971	27.0464	5.86759	5.56928	6.04165
4.78	27.0828	26.8938	27.0419	5.91494	5.57132	6.04529
4.79	27.2548	26.8883	27.0373	5.75012	5.57267	6.04894
4.8	27.2155	26.8805	27.0328	5.47589	5.57441	6.05259
4.81	26.9853	26.8719	27.0282	5.24293	5.57778	6.05625
4.82	26.6966	26.8652	27.0237	5.17945	5.58324	6.05992
4.83	26.4462	26.862	27.0191	5.30385	5.59063	6.06359
4.84	26.3923	26.8595	27.0146	5.60187	5.5981	6.06727
4.85	26.475	26.8569	27.01	5.95486	5.60446	6.07096
4.86	26.7312	26.8539	27.0055	6.10194	5.60887	6.07465
4.87	27.0609	26.8492	27.0009	5.98277	5.61113	6.07835
4.88	27.108	26.8422	26.9963	5.68045	5.61228	6.08205
4.89	26.9629	26.8335	26.9918	5.40394	5.61394	6.08576
4.9	26.6454	26.8243	26.9872	5.23996	5.61756	6.08948
4.91	26.2872	26.8162	26.9827	5.30312	5.62369	6.0932
4.92	25.9331	26.8103	26.9781	5.64908	5.63157	6.09693
4.93	26.029	26.8066	26.9735	6.02921	5.63953	6.10067
4.94	26.4861	26.8043	26.969	6.19749	5.64612	6.10441
4.95	26.8778	26.8019	26.9644	6.18433	5.65046	6.10816
4.96	27.1086	26.7978	26.9598	6.05265	5.653	6.11191
4.97	27.1914	26.7927	26.9553	5.81558	5.65486	6.11567
4.98	27.0718	26.7867	26.9507	5.55763	5.65753	6.11943
4.99	26.831	26.7811	26.9461	5.39698	5.66133	6.1232
5	26.5763	26.7766	26.9415	5.39235	5.66744	6.12698
5.01	26.4594	26.7735	26.937	5.60732	5.67407	6.13076
5.02	26.5611	26.772	26.9324	5.91209	5.68005	6.13455
5.03	26.8222	26.7709	26.9278	6.12305	5.68445	6.13834
5.04	27.1102	26.7691	26.9232	6.15451	5.68718	6.14213
5.05	27.2516	26.7657	26.9186	5.93271	5.68896	6.14594
5.06	27.1669	26.7608	26.9141	5.62186	5.69101	6.14974
5.07	26.9037	26.7553	26.9095	5.35883	5.69428	6.15355
5.08	26.5697	26.7497	26.9049	5.28522	5.69913	6.15737
5.09	26.3485	26.7441	26.9003	5.43181	5.70522	6.16119
5.1	26.3902	26.7374	26.8957	5.68592	5.71291	6.16502
5.11	26.6325	26.7321	26.8911	5.95037	5.72071	6.16885
5.12	26.9447	26.7285	26.8865	6.1373	5.72573	6.17269
5.13	27.1856	26.7247	26.8819	6.02412	5.72847	6.17653
5.14	27.2475	26.72	26.8773	5.76018	5.73117	6.18037
5.15	27.0779	26.7146	26.8727	5.46449	5.73525	6.18423
5.16	26.7389	26.7055	26.8681	5.27215	5.73887	6.18808
5.17	26.4278	26.6966	26.8636	5.2832	5.7442	6.19194
5.18	26.2715	26.69	26.859	5.49091	5.75067	6.1958
5.19	26.3469	26.6856	26.8544	5.78744	5.75723	6.19967
5.2	26.6154	26.6815	26.8498	6.02366	5.76307	6.20354
5.21	26.8933	26.6769	26.8452	6.08344	5.76682	6.20742
5.22	27.0685	26.6698	26.8405	5.93026	5.76826	6.2113
5.23	27.0262	26.6618	26.8359	5.67028	5.77067	6.21519
5.24	26.7809	26.6527	26.8313	5.41689	5.77458	6.21908
5.25	26.4714	26.6437	26.8267	5.33574	5.78049	6.22297
5.26	26.2156	26.6358	26.8221	5.42454	5.78798	6.22687
5.27	26.1467	26.6294	26.8175	5.67286	5.7963	6.23077
5.28	26.2946	26.6244	26.8129	5.94002	5.8041	6.23467
5.29	26.5819	26.62	26.8083	6.10816	5.81032	6.23858
5.3	26.9118	26.615	26.8037	6.16337	5.81461	6.2425
5.31	27.0889	26.6084	26.7991	6.10166	5.81748	6.24641
5.32	27.4005	26.5995	26.7944	5.99204	5.82008	6.25033
5.33	26.8854	26.591	26.7898	5.77633	5.82388	6.25426
5.34	26.2887	26.5833	26.7852	5.58103	5.82955	6.25819
5.35	26.0028	26.5772	26.7806	5.75795	5.8366	6.26212
5.36	26.0451	26.573	26.776	6.07953	5.84379	6.26605
5.37	26.3248	26.5702	26.7713	6.20129	5.84998	6.26999
5.38	26.6775	26.5675	26.7667	6.14581	5.85475	6.27393
5.39	26.9158	26.5643	26.7621	6.1379	5.85851	6.27788
5.4	26.851	26.56	26.7575	5.91736	5.86224	6.28183
5.41	26.6095	26.5553	26.7528	5.63091	5.8667	6.28578
5.42	26.2922	26.5508	26.7482	5.49817	5.87203	6.28973
5.43	26.0419	26.5469	26.7436	5.5835	5.87805	6.29369
5.44	26.0043	26.5441	26.739	5.82227	5.88426	6.29765
5.45	26.2073	26.5423	26.7343	6.08204	5.88974	6.30162
5.46	26.5133	26.5414	26.7297	6.20488	5.89364	6.30558
5.47	26.7495	26.5404	26.7251	6.16308	5.89651	6.30955
5.48	26.8718	26.5378	26.7204	5.99475	5.89932	6.31353
5.49	26.816	26.5344	26.7158	5.7667	5.90304	6.3175
5.5	26.6055	26.5306	26.7112	5.59499	5.90749	6.32148
5.51	26.3647	26.527	26.7065	5.57223	5.91285	6.32547
5.52	26.1964	26.5246	26.7019	5.71267	5.91848	6.32945
5.53	26.2208	26.5247	26.6972	5.95209	5.92303	6.33344
5.54	26.415	26.5251	26.6926	6.18658	5.92617	6.33743
5.55	26.7045	26.5238	26.688	6.26904	5.92879	6.34142
5.56	26.9288	26.5211	26.6833	6.17852	5.93111	6.34542
5.57	26.9711	26.5171	26.6787	5.94303	5.93296	6.34942
5.58	26.8456	26.512	26.674	5.69208	5.93543	6.35342
5.59	26.6126	26.5062	26.6694	5.50348	5.93933	6.35742
5.6	26.3703	26.4995	26.6647	5.63195	5.94419	6.36143
5.61	26.2164	26.4936	26.6601	5.79336	5.94994	6.36544
5.62	26.3066	26.4888	26.6554	6.03967	5.9556	6.36945
5.63	26.5239	26.4846	26.6508	6.23407	5.96012	6.37346
5.64	26.7856	26.4803	26.6461	6.24809	5.96323	6.37748
5.65	26.9219	26.4752	26.6415	6.12141	5.96531	6.3815
5.66	26.8737	26.4689	26.6368	5.89528	5.96772	6.38552
5.67	26.6836	26.4623	26.6322	5.67793	5.97127	6.38954
5.68	26.4181	26.4559	26.6275	5.60811	5.97638	6.39356
5.69	26.1892	26.4502	26.6228	5.69732	5.98256	6.39759
5.7	26.1094	26.4455	26.6182	5.93211	5.98899	6.40162
5.71	26.247	26.4411	26.6135	6.16007	5.99503	6.40565
5.72	26.5047	26.4364	26.6089	6.28271	5.99991	6.40969
5.73	26.7133	26.4309	26.6042	6.24334	6.00304	6.41372
5.74	26.7918	26.4244	26.5995	6.06294	6.00598	6.41776
5.75	26.6887	26.417	26.5949	5.86851	6.00952	6.4218
5.76	26.4804	26.4094	26.5902	5.73937	6.01456	6.42584
5.77	26.2243	26.4026	26.5855	5.72864	6.02116	6.42988
5.78	26.0576	26.3969	26.5809	5.87296	6.02873	6.43393
5.79	26.0204	26.3926	26.5762	6.10717	6.03615	6.43797
5.8	26.1389	26.3888	26.5715	6.3942	6.04253	6.44202
5.81	26.4238	26.3847	26.5669	6.37696	6.0475	6.44607
5.82	26.4535	26.3798	26.5622	6.0823	6.05126	6.45012
5.83	26.5343	26.3738	26.5575	5.96881	6.05502	6.45418
5.84	26.3655	26.3673	26.5529	5.81861	6.05961	6.45823
5.85	26.1412	26.3611	26.5482	5.78298	6.06563	6.46229
5.86	25.948	26.3557	26.5435	5.87617	6.07272	6.46635
5.87	25.8912	26.3521	26.5388	6.08716	6.08026	6.47041
5.88	26.0073	26.3497	26.5341	6.31325	6.08725	6.47447
5.89	26.2526	26.3479	26.5295	6.43255	6.09307	6.47853
5.9	26.4727	26.346	26.5248	6.36901	6.0971	6.4826
5.91	26.514	26.3437	26.5201	6.14823	6.10165	6.48666
5.92	26.3117	26.3369	26.5154	5.8719	6.10474	6.49073
5.93	26.2181	26.3245	26.5107	5.72013	6.10652	6.4948
5.94	25.9911	26.3126	26.5061	5.76698	6.10976	6.49887
5.95	25.8819	26.3053	26.5014	5.95637	6.1151	6.50294
5.96	25.9561	26.3029	26.4967	6.18606	6.12035	6.50702
5.97	26.1933	26.3019	26.492	6.37785	6.12446	6.51109
5.98	26.4834	26.3002	26.4873	6.44474	6.12828	6.51516
5.99	26.6914	26.2972	26.4826	6.36991	6.1327	6.51924
6	26.7428	26.2925	26.4779	6.20154	6.13597	6.52332
6.01	26.6373	26.2873	26.4733	6.01446	6.1396	6.5274
6.02	26.4392	26.2818	26.4686	5.88821	6.14481	6.53148
6.03	26.2242	26.2766	26.4639	5.90809	6.15113	6.53556
6.04	26.1135	26.2721	26.4592	6.05528	6.15797	6.53964
6.05	26.1683	26.2683	26.4545	6.26497	6.16446	6.54372
6.06	26.3659	26.2647	26.4498	6.42643	6.16973	6.54781
6.07	26.6117	26.2605	26.4451	6.44957	6.17379	6.55189
6.08	26.7505	26.2555	26.4404	6.32224	6.17707	6.55598
6.09	26.6969	26.2493	26.4357	6.13074	6.18017	6.56007
6.1	26.4972	26.2422	26.431	5.94297	6.18422	6.56415
6.11	26.2159	26.235	26.4263	5.888	6.18957	6.56824
6.12	25.9974	26.2284	26.4216	5.98441	6.19592	6.57233
6.13	25.9447	26.2228	26.4169	6.19919	6.20241	6.57642
6.14	26.0736	26.218	26.4122	6.40973	6.2081	6.58051
6.15	26.327	26.2133	26.4075	6.51407	6.21234	6.5846
6.16	26.5618	26.2077	26.4028	6.46489	6.21536	6.5887
6.17	26.6241	26.2007	26.3981	6.27649	6.21799	6.59279
6.18	26.5752	26.1927	26.3934	6.11507	6.22146	6.59689
6.19	26.3663	26.1841	26.3887	6.02965	6.22663	6.60098
6.2	26.023	26.1759	26.384	5.98465	6.23367	6.60508
6.21	25.8631	26.1687	26.3793	6.08792	6.24091	6.60917
6.22	25.8733	26.163	26.3745	6.29234	6.24817	6.61327
6.23	26.0512	26.1579	26.3698	6.45873	6.25449	6.61736
6.24	26.3017	26.1527	26.3651	6.4999	6.25916	6.62146
6.25	26.4945	26.1467	26.3604	6.40591	6.2626	6.62556
6.26	26.4893	26.1395	26.3557	6.22471	6.26562	6.62966
6.27	26.3737	26.1314	26.351	6.05088	6.26954	6.63376
6.28	26.1229	26.1233	26.3463	5.97811	6.27519	6.63786
6.29	25.8811	26.116	26.3416	6.03247	6.28206	6.64196
6.3	25.7781	26.1101	26.3368	6.21006	6.28961	6.64606
6.31	25.8588	26.1053	26.3321	6.41648	6.29715	6.65016
6.32	26.0663	26.101	26.3274	6.54036	6.30355	6.65426
6.33	26.2832	26.0964	26.3227	6.51704	6.30827	6.65836
6.34	26.3985	26.0906	26.318	6.37879	6.31174	6.66246
6.35	26.352	26.0836	26.3132	6.18928	6.31531	6.66657
6.36	26.152	26.0759	26.3085	6.07434	6.31975	6.67067
6.37	25.9138	26.0682	26.3038	6.07012	6.32545	6.67477
6.38	25.7426	26.0614	26.2991	6.19908	6.33234	6.67888
6.39	25.7489	26.0561	26.2944	6.38903	6.33956	6.68298
6.4	25.8922	26.0524	26.2896	6.56009	6.34601	6.68708
6.41	26.1157	26.0495	26.2849	6.62495	6.35037	6.69119
6.42	26.2995	26.0458	26.2802	6.53847	6.35378	6.69529
6.43	26.3381	26.0419	26.2755	6.38469	6.35813	6.69939
6.44	26.2431	26.0362	26.2707	6.22604	6.36203	6.7035
6.45	26.0355	26.03	26.266	6.14443	6.36672	6.7076
6.46	25.8138	26.024	26.2613	6.19391	6.37228	6.7117
6.47	25.7785	26.0187	26.2565	6.33711	6.3785	6.71581
6.48	25.8637	26.0143	26.2518	6.51848	6.38463	6.71991
6.49	26.0751	26.0106	26.2471	6.64452	6.38972	6.72402
6.5	26.3545	26.0068	26.2423	6.5959	6.39349	6.72812
6.51	26.6331	26.0023	26.2376	6.71381	6.39636	6.73223
6.52	26.2596	25.9969	26.2329	6.47506	6.39942	6.73633
6.53	25.8997	25.9917	26.2281	6.20763	6.40366	6.74043
6.54	25.4511	25.9852	26.2234	6.16867	6.40918	6.74454
6.55	25.4015	25.9792	26.2187	6.22744	6.41536	6.74864
6.56	25.7105	25.9739	26.2139	6.39258	6.42162	6.75274
6.57	25.9205	25.9692	26.2092	6.57681	6.42728	6.75685
6.58	26.1243	25.9644	26.2045	6.66407	6.4317	6.76095
6.59	26.3206	25.959	26.1997	6.68045	6.43463	6.76505
6.6	26.3372	25.9523	26.195	6.53327	6.43667	6.76916
6.61	26.2203	25.9443	26.1902	6.35649	6.43882	6.77326
6.62	25.947	25.9356	26.1855	6.26117	6.44193	6.77736
6.63	25.6598	25.9273	26.1808	6.26327	6.44632	6.78146
6.64	25.5025	25.9198	26.176	6.41153	6.4521	6.78557
6.65	25.5505	25.913	26.1713	6.60701	6.45866	6.78967
6.66	25.7622	25.9073	26.1665	6.71965	6.46424	6.79377
6.67	26.0047	25.9013	26.1618	6.69598	6.46877	6.79787
6.68	26.1524	25.8943	26.157	6.5605	6.47144	6.80197
6.69	26.1189	25.8855	26.1523	6.37018	6.47342	6.80607
6.7	25.9564	25.8749	26.1475	6.25682	6.47578	6.81017
6.71	25.7341	25.863	26.1428	6.24205	6.47975	6.81427
6.72	25.5623	25.8513	26.138	6.34069	6.48568	6.81837
6.73	25.5265	25.8407	26.1333	6.4977	6.49339	6.82247
6.74	25.6389	25.8321	26.1285	6.64078	6.50165	6.82657
6.75	25.8465	25.8255	26.1238	6.69938	6.50905	6.83066
6.76	26.0263	25.8196	26.119	6.63506	6.51445	6.83476
6.77	26.0839	25.8131	26.1143	6.49579	6.51793	6.83886
6.78	25.9979	25.8052	26.1095	6.36283	6.52088	6.84295
6.79	25.8108	25.7958	26.1048	6.31838	6.52432	6.84705
6.8	25.6152	25.7864	26.1	6.3548	6.52919	6.85115
6.81	25.4941	25.7788	26.0953	6.50798	6.53612	6.85524
6.82	25.5306	25.7731	26.0905	6.67238	6.54404	6.85933
6.83	25.687	25.7693	26.0858	6.80462	6.55115	6.86343
6.84	25.9029	25.7662	26.081	6.79804	6.55672	6.86752
6.85	26.0558	25.7621	26.0762	6.66553	6.56085	6.87161
6.86	26.0459	25.7562	26.0715	6.48642	6.56402	6.8757
6.87	25.9011	25.7488	26.0667	6.36986	6.56763	6.8798
6.88	25.7011	25.7408	26.062	6.36117	6.5727	6.88389
6.89	25.5371	25.7337	26.0572	6.43887	6.57945	6.88798
6.9	25.4769	25.7283	26.0524	6.6116	6.58729	6.89206
6.91	25.5233	25.7247	26.0477	6.84473	6.59508	6.89615
6.92	25.7222	25.7221	26.0429	6.93439	6.60171	6.90024
6.93	25.9472	25.7192	26.0382	6.85325	6.60662	6.90433
6.94	26.016	25.715	26.0334	6.66331	6.61	6.90841
6.95	25.942	25.7091	26.0286	6.49459	6.61292	6.9125
6.96	25.7642	25.7019	26.0239	6.4056	6.61666	6.91658
6.97	25.5483	25.6946	26.0191	6.42908	6.6217	6.92067
6.98	25.3993	25.6883	26.0143	6.5625	6.6282	6.92475
6.99	25.41	25.6837	26.0096	6.74659	6.63542	6.92883
7	25.5732	25.6804	26.0048	6.88766	6.64227	6.93291
7.01	25.7899	25.6777	26	6.92182	6.6479	6.93699
7.02	25.9756	25.6745	25.9953	6.78931	6.65181	6.94107
7.03	25.9902	25.6699	25.9905	6.60851	6.65456	6.94515
7.04	25.8436	25.6637	25.9857	6.44106	6.65709	6.94923
7.05	25.6174	25.6561	25.981	6.38661	6.6605	6.9533
7.06	25.4119	25.6486	25.9762	6.45496	6.66551	6.95738
7.07	25.3043	25.6422	25.9714	6.62957	6.67177	6.96146
7.08	25.3618	25.6367	25.9666	6.82818	6.67864	6.96553
7.09	25.5601	25.6322	25.9619	6.92956	6.68504	6.9696
7.1	25.795	25.6279	25.9571	6.88858	6.69014	6.97367
7.11	25.917	25.6225	25.9523	6.71608	6.69423	6.97775
7.12	25.8681	25.6144	25.9475	6.51837	6.69551	6.98182
7.13	25.6751	25.6078	25.9428	6.38559	6.69761	6.98588
7.14	25.4415	25.6021	25.938	6.38847	6.70204	6.98995
7.15	25.2641	25.5985	25.9332	6.51419	6.70806	6.99402
7.16	25.24	25.5952	25.9284	6.71344	6.71548	6.99809
7.17	25.3844	25.5906	25.9237	6.87077	6.72312	7.00215
7.18	25.6171	25.5861	25.9189	6.91332	6.72977	7.00621
7.19	25.8231	25.5817	25.9141	6.79934	6.7348	7.01028
7.2	25.8784	25.5764	25.9093	6.61669	6.73796	7.01434
7.21	25.7811	25.5701	25.9046	6.46189	6.74102	7.0184
7.22	25.5852	25.5627	25.8998	6.3908	6.74491	7.02246
7.23	25.4292	25.5556	25.895	6.41886	6.75021	7.02652
7.24	25.323	25.5496	25.8902	6.60764	6.75713	7.03057
7.25	25.293	25.5453	25.8854	6.84874	6.76444	7.03463
7.26	25.4757	25.5423	25.8806	6.94078	6.77118	7.03868
7.27	25.6353	25.5395	25.8759	6.97482	6.77693	7.04274
7.28	25.7672	25.536	25.8711	6.77155	6.78157	7.04679
7.29	25.6908	25.5314	25.8663	6.56255	6.78543	7.05084
7.3	25.4053	25.5257	25.8615	6.41631	6.78954	7.05489
7.31	25.0665	25.5194	25.8567	6.42264	6.79442	7.05894
7.32	24.7912	25.5135	25.8519	6.6062	6.80041	7.06299
7.33	24.7145	25.5087	25.8472	6.91661	6.80733	7.06703
7.34	24.9069	25.505	25.8424	7.1989	6.81453	7.07108
7.35	25.2703	25.5024	25.8376	7.30561	6.82124	7.07512
7.36	25.6228	25.4997	25.8328	7.16762	6.8268	7.07917
7.37	25.771	25.4964	25.828	6.88536	6.8312	7.08321
7.38	25.6718	25.492	25.8232	6.63402	6.83491	7.08725
7.39	25.4405	25.4866	25.8184	6.53071	6.8386	7.09129
7.4	25.2216	25.4807	25.8136	6.61904	6.84277	7.09532
7.41	25.1037	25.4751	25.8088	6.82353	6.84794	7.09936
7.42	25.1729	25.4705	25.8041	7.04592	6.85356	7.10339
7.43	25.4151	25.4668	25.7993	7.1522	6.8591	7.10743
7.44	25.6748	25.4636	25.7945	7.13369	6.86378	7.11146
7.45	25.8126	25.4601	25.7897	6.99972	6.86756	7.11549
7.46	25.7744	25.4556	25.7849	6.78853	6.87076	7.11952
7.47	25.5989	25.45	25.7801	6.66246	6.87402	7.12355
7.48	25.4037	25.4439	25.7753	6.6644	6.87791	7.12757
7.49	25.2614	25.438	25.7705	6.79383	6.88264	7.1316
7.5	25.2299	25.4329	25.7657	6.98217	6.88839	7.13562
7.51	25.3398	25.429	25.7609	7.15252	6.89439	7.13964
7.52	25.5403	25.4265	25.7561	7.21869	6.8993	7.14366
7.53	25.7163	25.4241	25.7513	7.13406	6.90308	7.14768
7.54	25.7833	25.4208	25.7465	6.92582	6.90606	7.1517
7.55	25.6803	25.4164	25.7417	6.73197	6.9087	7.15572
7.56	25.4789	25.4108	25.7369	6.64176	6.9117	7.15973
7.57	25.2645	25.4047	25.7321	6.68424	6.91575	7.16375
7.58	25.1528	25.399	25.7273	6.85677	6.92103	7.16776
7.59	25.1929	25.3947	25.7225	7.07272	6.92713	7.17177
7.6	25.3431	25.3916	25.7177	7.21823	6.93318	7.17578
7.61	25.5693	25.3893	25.7129	7.2407	6.93844	7.17979
7.62	25.7248	25.3868	25.7081	7.09892	6.9425	7.18379
7.63	25.7452	25.3833	25.7033	6.87095	6.9459	7.1878
7.64	25.5889	25.3784	25.6985	6.69046	6.94907	7.1918
7.65	25.3268	25.3726	25.6937	6.63923	6.95308	7.1958
7.66	25.1228	25.3667	25.6889	6.7501	6.95822	7.1998
7.67	25.0401	25.3615	25.6841	6.95102	6.96451	7.2038
7.68	25.1102	25.3577	25.6793	7.16918	6.97154	7.20779
7.69	25.326	25.3554	25.6745	7.29223	6.97822	7.21179
7.7	25.5527	25.3539	25.6697	7.26191	6.98396	7.21578
7.71	25.697	25.3521	25.6649	7.09125	6.98848	7.21977
7.72	25.6628	25.3492	25.6601	6.86777	6.99241	7.22376
7.73	25.4518	25.3448	25.6553	6.72917	6.99644	7.22775
7.74	25.2079	25.3387	25.6505	6.74422	7.00117	7.23174
7.75	25.0208	25.3319	25.6457	6.89656	7.00686	7.23573
7.76	25.0056	25.3257	25.6409	7.12557	7.01377	7.23971
7.77	25.1501	25.3235	25.6361	7.31737	7.02113	7.24369
7.78	25.3805	25.3245	25.6313	7.38138	7.02836	7.24767
7.79	25.5934	25.3243	25.6265	7.27233	7.03403	7.25165
7.8	25.6747	25.3211	25.6217	7.06339	7.03951	7.25563
7.81	25.5744	25.317	25.6169	6.90288	7.04437	7.2596
7.82	25.3298	25.3118	25.6121	6.82728	7.04864	7.26358
7.83	25.0872	25.3057	25.6073	6.90269	7.05335	7.26755
7.84	24.9232	25.2987	25.6024	7.10027	7.05917	7.27152
7.85	24.9845	25.2918	25.5976	7.29658	7.06586	7.27549
7.86	25.1938	25.2863	25.5928	7.42286	7.0728	7.27945
7.87	25.4199	25.2817	25.588	7.41452	7.07987	7.28342
7.88	25.5821	25.2785	25.5832	7.25747	7.08582	7.28738
7.89	25.593	25.2754	25.5784	7.02753	7.09125	7.29134
7.9	25.4268	25.2734	25.5736	6.86789	7.09611	7.2953
7.91	25.2009	25.272	25.5688	6.84679	7.1013	7.29926
7.92	25.0184	25.2713	25.564	6.96729	7.10688	7.30322
7.93	24.9775	25.2716	25.5592	7.17804	7.11245	7.30717
7.94	25.0889	25.2727	25.5543	7.36907	7.1175	7.31112
7.95	25.3174	25.2738	25.5495	7.45302	7.12155	7.31507
7.96	25.5227	25.274	25.5447	7.37213	7.12474	7.31902
7.97	25.6288	25.2727	25.5399	7.16713	7.12772	7.32297
7.98	25.5534	25.2699	25.5351	6.94413	7.13115	7.32692
7.99	25.343	25.2662	25.5303	6.80994	7.13516	7.33086
8	25.0924	25.262	25.5255	6.82236	7.13971	7.3348
8.01	24.9399	25.2576	25.5206	6.98106	7.14438	7.33874
8.02	24.9365	25.2532	25.5158	7.18773	7.14924	7.34268
8.03	25.0844	25.249	25.511	7.3422	7.15413	7.34662
8.04	25.3028	25.2447	25.5062	7.37106	7.15915	7.35055
8.05	25.4741	25.2403	25.5014	7.25608	7.16379	7.35448
8.06	25.5064	25.2356	25.4966	7.05248	7.16794	7.35841
8.07	25.376	25.2307	25.4917	6.88019	7.17202	7.36234
8.08	25.1632	25.2253	25.4869	6.84066	7.1762	7.36627
8.09	24.9878	25.2193	25.4821	6.93448	7.18052	7.3702
8.1	24.9138	25.2131	25.4773	7.13403	7.18505	7.37412
8.11	25.0095	25.2071	25.4725	7.33798	7.19006	7.37804
8.12	25.2198	25.2017	25.4677	7.43836	7.1952	7.38196
8.13	25.4341	25.1969	25.4628	7.39183	7.20013	7.38588
8.14	25.5425	25.1923	25.458	7.21376	7.20462	7.38979
8.15	25.4843	25.1874	25.4532	6.98246	7.20889	7.39371
8.16	25.2666	25.1822	25.4484	6.85804	7.21321	7.39762
8.17	25.0251	25.1764	25.4436	6.89563	7.21783	7.40153
8.18	24.8637	25.1706	25.4387	7.06858	7.22281	7.40544
8.19	24.8696	25.1648	25.4339	7.29969	7.22824	7.40934
8.2	25.0446	25.1592	25.4291	7.47884	7.23391	7.41325
8.21	25.2908	25.1546	25.4243	7.52466	7.23943	7.41715
8.22	25.4876	25.1505	25.4195	7.41261	7.24426	7.42105
8.23	25.5454	25.1464	25.4146	7.2006	7.2486	7.42495
8.24	25.3981	25.1418	25.4098	6.99212	7.25289	7.42884
8.25	25.1474	25.1366	25.405	6.92626	7.25747	7.43274
8.26	24.9	25.1314	25.4002	7.00823	7.26257	7.43663
8.27	24.7855	25.126	25.3954	7.21698	7.268	7.44052
8.28	24.8426	25.121	25.3905	7.47943	7.27389	7.44441
8.29	25.0842	25.1168	25.3857	7.63621	7.27999	7.44829
8.3	25.3809	25.1133	25.3809	7.6243	7.28565	7.45218
8.31	25.5777	25.1102	25.3761	7.43571	7.29052	7.45606
8.32	25.5686	25.1066	25.3712	7.19131	7.29461	7.45994
8.33	25.3329	25.1023	25.3664	7.00645	7.29859	7.46382
8.34	24.939	25.0976	25.3616	6.95825	7.3027	7.46769
8.35	24.6189	25.0925	25.3568	7.07663	7.30704	7.47157
8.36	24.5091	25.0874	25.3519	7.35039	7.3117	7.47544
8.37	24.9709	25.0824	25.3471	7.60408	7.3167	7.47931
8.38	25.5103	25.0781	25.3423	7.74514	7.32169	7.48318
8.39	25.5955	25.0747	25.3375	7.60005	7.32611	7.48704
8.4	25.4321	25.0716	25.3326	7.46264	7.33024	7.49091
8.41	25.384	25.068	25.3278	7.20376	7.33394	7.49477
8.42	25.15	25.0635	25.323	6.97883	7.3373	7.49863
8.43	24.845	25.0584	25.3182	6.96024	7.34075	7.50249
8.44	24.5822	25.0529	25.3133	7.12377	7.34428	7.50634
8.45	24.4914	25.0476	25.3085	7.41702	7.34818	7.5102
8.46	24.6264	25.042	25.3037	7.68851	7.35271	7.51405
8.47	24.9156	25.0369	25.2989	7.79607	7.35723	7.5179
8.48	25.2537	25.0325	25.294	7.69485	7.36136	7.52175
8.49	25.3848	25.0282	25.2892	7.42897	7.36503	7.52559
8.5	25.4495	25.0234	25.2844	7.15059	7.36852	7.52943
8.51	25.2359	25.0182	25.2795	7.04447	7.37206	7.53327
8.52	24.9827	25.0126	25.2747	7.09763	7.37565	7.53711
8.53	24.8315	25.0068	25.2699	7.27982	7.37945	7.54095
8.54	24.8432	25.001	25.2651	7.52752	7.38367	7.54478
8.55	25.0424	24.9956	25.2602	7.68856	7.3883	7.54862
8.56	25.2965	24.9908	25.2554	7.6919	7.39296	7.55245
8.57	25.4636	24.9864	25.2506	7.5286	7.39739	7.55628
8.58	25.4345	24.9818	25.2457	7.3001	7.40169	7.5601
8.59	25.2227	24.9769	25.2409	7.11926	7.40595	7.56393
8.6	24.9358	24.9715	25.2361	7.08139	7.41042	7.56775
8.61	24.6821	24.966	25.2313	7.18419	7.41512	7.57157
8.62	24.58	24.9604	25.2264	7.41133	7.42011	7.57538
8.63	24.6579	24.9551	25.2216	7.63811	7.42557	7.5792
8.64	24.9021	24.9506	25.2168	7.75948	7.43134	7.58301
8.65	25.1325	24.9471	25.2119	7.69554	7.43708	7.58682
8.66	25.2484	24.944	25.2071	7.5007	7.44258	7.59063
8.67	25.1781	24.941	25.2023	7.28239	7.44774	7.59444
8.68	24.947	24.9375	25.1974	7.16882	7.45273	7.59824
8.69	24.6861	24.9334	25.1926	7.18723	7.45747	7.60205
8.7	24.5083	24.9286	25.1878	7.34122	7.4621	7.60585
8.71	24.5033	24.9233	25.183	7.58841	7.46686	7.60964
8.72	24.6876	24.9181	25.1781	7.77495	7.47208	7.61344
8.73	24.9543	24.9135	25.1733	7.81494	7.47756	7.61723
8.74	25.1632	24.9099	25.1685	7.67708	7.48318	7.62102
8.75	25.1938	24.9068	25.1636	7.44352	7.48863	7.62481
8.76	25.0455	24.904	25.1588	7.25461	7.49396	7.6286
8.77	24.7835	24.901	25.154	7.20033	7.49903	7.63238
8.78	24.5593	24.8973	25.1491	7.28714	7.50379	7.63617
8.79	24.443	24.8931	25.1443	7.51389	7.50806	7.63995
8.8	24.5267	24.888	25.1395	7.75829	7.5123	7.64372
8.81	24.7846	24.8827	25.1346	7.88668	7.51687	7.6475
8.82	25.073	24.8778	25.1298	7.82509	7.52184	7.65127
8.83	25.2304	24.8738	25.125	7.62381	7.527	7.65504
8.84	25.1847	24.8702	25.1201	7.38958	7.53205	7.65881
8.85	24.9626	24.8669	25.1153	7.24434	7.53702	7.66258
8.86	24.6893	24.8636	25.1105	7.25667	7.54164	7.66634
8.87	24.47	24.8599	25.1056	7.40791	7.54575	7.67011
8.88	24.4364	24.8552	25.1008	7.66346	7.54935	7.67387
8.89	24.6055	24.8498	25.096	7.90664	7.55275	7.67762
8.9	24.9023	24.8438	25.0911	7.97793	7.5565	7.68138
8.91	25.1768	24.838	25.0863	7.85119	7.56073	7.68513
8.92	25.2591	24.8325	25.0815	7.58507	7.56539	7.68888
8.93	25.1468	24.8277	25.0766	7.34932	7.57032	7.69263
8.94	24.8834	24.8237	25.0718	7.22725	7.57528	7.69638
8.95	24.5822	24.8209	25.067	7.26895	7.58009	7.70012
8.96	24.4033	24.8186	25.0621	7.46012	7.58427	7.70386
8.97	24.4069	24.8157	25.0573	7.73079	7.58746	7.7076
8.98	24.6354	24.8093	25.0525	7.92197	7.59044	7.71134
8.99	24.9661	24.8002	25.0476	7.91585	7.59359	7.71507
9	25.2186	24.7929	25.0428	7.77212	7.5979	7.71881
9.01	25.2327	24.7885	25.038	7.51109	7.60214	7.72254
9.02	25.0289	24.7846	25.0331	7.30959	7.60689	7.72626
9.03	24.7121	24.7809	25.0283	7.24446	7.61248	7.72999
9.04	24.4291	24.7775	25.0235	7.33033	7.61813	7.73371
9.05	24.2748	24.7741	25.0186	7.57139	7.6226	7.73743
9.06	24.3071	24.7704	25.0138	7.84445	7.62546	7.74115
9.07	24.5802	24.7666	25.0089	7.97081	7.62873	7.74487
9.08	24.887	24.7624	25.0041	7.91391	7.63195	7.74858
9.09	25.0574	24.7568	24.9993	7.70085	7.63503	7.75229
9.1	25.0176	24.7505	24.9944	7.45024	7.63909	7.756
9.11	24.7969	24.7426	24.9896	7.29617	7.64443	7.75971
9.12	24.5263	24.7346	24.9848	7.28156	7.65034	7.76341
9.13	24.3195	24.7267	24.9799	7.42692	7.65634	7.76712
9.14	24.2679	24.7191	24.9751	7.68871	7.66188	7.77082
9.15	24.439	24.7117	24.9703	7.92907	7.66648	7.77451
9.16	24.7358	24.7042	24.9654	8.01662	7.67017	7.77821
9.17	24.9915	24.6962	24.9606	7.90823	7.67283	7.7819
9.18	25.0752	24.6867	24.9558	7.68737	7.67527	7.78559
9.19	24.9548	24.6759	24.9509	7.46022	7.67823	7.78928
9.2	24.6958	24.6646	24.9461	7.35061	7.68242	7.79297
9.21	24.4221	24.6538	24.9413	7.39103	7.68791	7.79665
9.22	24.2628	24.6447	24.9364	7.58464	7.69424	7.80033
9.23	24.2913	24.6375	24.9316	7.84814	7.70022	7.80401
9.24	24.5492	24.6314	24.9267	8.04039	7.70515	7.80769
9.25	24.874	24.6254	24.9219	8.06627	7.70886	7.81136
9.26	25.096	24.6192	24.9171	7.92101	7.7118	7.81503
9.27	25.1477	24.6123	24.9122	7.6774	7.71481	7.8187
9.28	24.9498	24.6052	24.9074	7.48326	7.71858	7.82237
9.29	24.6675	24.5985	24.9026	7.41503	7.7232	7.82603
9.3	24.4052	24.5927	24.8977	7.49477	7.72834	7.82969
9.31	24.2804	24.5877	24.8929	7.70956	7.73325	7.83335
9.32	24.3807	24.583	24.8881	7.96936	7.73733	7.83701
9.33	24.6562	24.5778	24.8832	8.10197	7.74074	7.84067
9.34	24.996	24.5721	24.8784	8.07188	7.74374	7.84432
9.35	25.1751	24.5662	24.8735	7.87243	7.74704	7.84797
9.36	25.1439	24.5607	24.8687	7.62749	7.75111	7.85162
9.37	24.8997	24.5561	24.8639	7.47235	7.75589	7.85526
9.38	24.5839	24.5524	24.859	7.47107	7.76095	7.8589
9.39	24.3449	24.549	24.8542	7.58583	7.76585	7.86255
9.4	24.2568	24.5456	24.8494	7.81163	7.7697	7.86618
9.41	24.3987	24.5415	24.8445	8.03219	7.77283	7.86982
9.42	24.7076	24.5361	24.8397	8.12666	7.77566	7.87345
9.43	24.994	24.5298	24.8349	8.03619	7.77885	7.87708
9.44	25.1116	24.5235	24.83	7.81185	7.78294	7.88071
9.45	25.0068	24.5177	24.8252	7.59323	7.78786	7.88434
9.46	24.7461	24.5128	24.8204	7.48591	7.79349	7.88796
9.47	24.4473	24.5089	24.8155	7.5048	7.79882	7.89158
9.48	24.2253	24.5054	24.8107	7.65272	7.80351	7.8952
9.49	24.1827	24.5014	24.8058	7.89056	7.80711	7.89882
9.5	24.3561	24.4963	24.801	8.08998	7.80985	7.90243
9.51	24.6779	24.4902	24.7962	8.13704	7.81224	7.90604
9.52	24.9155	24.4831	24.7913	7.9998	7.81532	7.90965
9.53	24.9867	24.4761	24.7865	7.78738	7.81953	7.91326
9.54	24.853	24.4695	24.7817	7.60651	7.82493	7.91686
9.55	24.5994	24.464	24.7768	7.54014	7.8311	7.92046
9.56	24.336	24.4596	24.772	7.58301	7.83718	7.92406
9.57	24.1669	24.4557	24.7672	7.73544	7.84248	7.92766
9.58	24.1951	24.4517	24.7623	7.96551	7.84641	7.93125
9.59	24.4082	24.4467	24.7575	8.12627	7.84948	7.93485
9.6	24.7134	24.4405	24.7527	8.12171	7.85238	7.93844
9.61	24.9006	24.4328	24.7478	7.97479	7.8555	7.94202
9.62	24.9045	24.4251	24.743	7.77929	7.86002	7.94561
9.63	24.7081	24.4183	24.7381	7.65481	7.86592	7.94919
9.64	24.4271	24.4129	24.7333	7.64396	7.87249	7.95277
9.65	24.1786	24.4087	24.7285	7.66428	7.87905	7.95635
9.66	24.0364	24.4053	24.7236	7.76287	7.88443	7.95992
9.67	24.1665	24.4018	24.7188	8.08451	7.88836	7.96349
9.68	24.4101	24.3974	24.714	8.18585	7.89113	7.96706
9.69	24.5753	24.3914	24.7091	8.06778	7.89355	7.97063
9.7	24.626	24.3843	24.7043	7.91996	7.89685	7.97419
9.71	24.4958	24.377	24.6995	7.79658	7.90151	7.97776
9.72	24.2579	24.3704	24.6946	7.7595	7.90747	7.98132
9.73	24.0302	24.3648	24.6898	7.82419	7.91421	7.98487
9.74	23.9085	24.36	24.685	7.95	7.92069	7.98843
9.75	23.9517	24.3558	24.6801	8.08441	7.92594	7.99198
9.76	24.1387	24.351	24.6753	8.13508	7.92968	7.99553
9.77	24.3231	24.3449	24.6705	8.01321	7.93201	7.99908
9.78	24.3172	24.3374	24.6656	7.82341	7.93406	8.00262
9.79	24.1224	24.329	24.6608	7.6584	7.93699	8.00617
9.8	23.855	24.3207	24.656	7.6269	7.94151	8.00971
9.81	23.6377	24.3132	24.6511	7.74487	7.94738	8.01324
9.82	23.5834	24.307	24.6463	7.9501	7.95402	8.01678
9.83	23.6988	24.3019	24.6415	8.13491	7.96026	8.02031
9.84	23.9189	24.2972	24.6366	8.23548	7.9651	8.02384
9.85	24.186	24.2916	24.6318	8.20853	7.96837	8.02737
9.86	24.3771	24.2845	24.627	8.05082	7.97029	8.03089
9.87	24.4183	24.2758	24.6221	7.86443	7.97211	8.03442
9.88	24.3136	24.2659	24.6173	7.73927	7.97502	8.03794
9.89	24.1386	24.2563	24.6125	7.72794	7.97951	8.04145
9.9	23.9854	24.2477	24.6076	7.80907	7.98553	8.04497
9.91	23.9074	24.2406	24.6028	7.93521	7.99219	8.04848
9.92	23.928	24.2347	24.598	8.08192	7.99832	8.05199
9.93	24.057	24.2292	24.5931	8.18743	8.00283	8.0555
9.94	24.2721	24.2228	24.5883	8.17821	8.00582	8.05901
9.95	24.4469	24.2145	24.5835	8.07681	8.00752	8.06251
9.96	24.5289	24.2046	24.5786	7.93558	8.00959	8.06601
9.97	24.4831	24.1938	24.5738	7.83311	8.01308	8.06951
9.98	24.3322	24.1836	24.569	7.81213	8.01816	8.073
9.99	24.1556	24.1748	24.5641	7.8799	8.02462	8.07649
10	24.0322	24.1677	24.5593	7.97969	8.0316	8.07998
10.01	24.0234	24.162	24.5545	8.13696	8.03774	8.08347
10.02	24.1307	24.1566	24.5496	8.23	8.04223	8.08696
10.03	24.3208	24.15	24.5448	8.21047	8.04496	8.09044
10.04	24.4599	24.1418	24.54	8.1187	8.04708	8.09392
10.05	24.4812	24.1322	24.5351	7.98558	8.04987	8.0974
10.06	24.3756	24.122	24.5303	7.92492	8.05438	8.10087
10.07	24.2174	24.1123	24.5255	7.90179	8.06056	8.10434
10.08	24.0471	24.1041	24.5207	7.9754	8.06787	8.10781
10.09	23.9497	24.098	24.5158	8.09956	8.07519	8.11128
10.1	23.9867	24.0934	24.511	8.23746	8.08084	8.11475
10.11	24.1623	24.0887	24.5062	8.26796	8.08467	8.11821
10.12	24.3269	24.0823	24.5013	8.22325	8.08684	8.12167
10.13	24.404	24.074	24.4965	8.09438	8.08876	8.12513
10.14	24.3535	24.0643	24.4917	8.00337	8.09166	8.12858
10.15	24.2177	24.0546	24.4868	7.97326	8.09625	8.13203
10.16	24.0497	24.0459	24.482	8.005	8.10229	8.13548
10.17	23.9343	24.0391	24.4772	8.10054	8.10917	8.13893
10.18	23.9153	24.034	24.4724	8.20696	8.11576	8.14237
10.19	24.0352	24.0295	24.4675	8.29375	8.12067	8.14582
10.2	24.2091	24.0244	24.4627	8.26676	8.12364	8.14926
10.21	24.2949	24.0174	24.4579	8.14924	8.12552	8.15269
10.22	24.2992	24.0084	24.453	8.05834	8.12752	8.15613
10.23	24.2035	23.9987	24.4482	8.02268	8.13083	8.15956
10.24	24.0632	23.9896	24.4434	8.03934	8.13574	8.16299
10.25	23.9153	23.9822	24.4386	8.12518	8.14181	8.16642
10.26	23.8608	23.9769	24.4337	8.22238	8.14859	8.16984
10.27	23.8931	23.9732	24.4289	8.31952	8.15511	8.17326
10.28	24.0481	23.9692	24.4241	8.30564	8.15897	8.17668
10.29	24.1547	23.9639	24.4192	8.20717	8.161	8.1801
10.3	24.1952	23.9575	24.4144	8.10005	8.16288	8.18351
10.31	24.1413	23.95	24.4096	8.01348	8.16535	8.18692
10.32	23.9997	23.9426	24.4048	8.01837	8.16928	8.19033
10.33	23.8417	23.9364	24.3999	8.09711	8.17432	8.19374
10.34	23.748	23.9318	24.3951	8.2102	8.17992	8.19714
10.35	23.7532	23.9284	24.3903	8.32411	8.18528	8.20054
10.36	23.8606	23.9253	24.3855	8.38214	8.1898	8.20394
10.37	23.9957	23.9217	24.3806	8.298	8.19326	8.20734
10.38	24.0846	23.917	24.3758	8.15676	8.19653	8.21073
10.39	24.0629	23.9121	24.371	8.04148	8.20041	8.21412
10.4	23.946	23.9077	24.3662	8.00672	8.20545	8.21751
10.41	23.7893	23.9044	24.3613	8.06148	8.21132	8.2209
10.42	23.676	23.902	24.3565	8.19392	8.21767	8.22428
10.43	23.6448	23.8999	24.3517	8.33969	8.22381	8.22766
10.44	23.7143	23.8978	24.3469	8.43401	8.22927	8.23104
10.45	23.871	23.8951	24.342	8.43577	8.23369	8.23442
10.46	24.0162	23.8913	24.3372	8.29889	8.23721	8.23779
10.47	24.0517	23.8862	24.3324	8.14131	8.24035	8.24116
10.48	23.9404	23.8799	24.3276	8.02937	8.24406	8.24453
10.49	23.7937	23.8735	24.3227	8.02641	8.24873	8.2479
10.5	23.624	23.8674	24.3179	8.14426	8.2545	8.25126
10.51	23.5509	23.862	24.3131	8.30069	8.2612	8.25462
10.52	23.5657	23.8575	24.3083	8.45108	8.26832	8.25798
10.53	23.7106	23.8538	24.3035	8.51463	8.27477	8.26133
10.54	23.8813	23.8502	24.2986	8.46367	8.27992	8.26469
10.55	23.996	23.8457	24.2938	8.27745	8.28362	8.26804
10.56	23.9789	23.8396	24.289	8.12346	8.28665	8.27139
10.57	23.836	23.8319	24.2842	8.04917	8.29006	8.27473
10.58	23.6592	23.8229	24.2793	8.08739	8.29462	8.27807
10.59	23.5229	23.8146	24.2745	8.25324	8.30029	8.28141
10.6	23.4865	23.8078	24.2697	8.43051	8.30688	8.28475
10.61	23.5679	23.8024	24.2649	8.55386	8.3139	8.28809
10.62	23.7405	23.798	24.2601	8.57585	8.31993	8.29142
10.63	23.9164	23.7936	24.2552	8.45678	8.3245	8.29475
10.64	23.9953	23.7881	24.2504	8.29266	8.3276	8.29808
10.65	23.9557	23.7811	24.2456	8.14968	8.33014	8.3014
10.66	23.7692	23.7729	24.2408	8.13823	8.33322	8.30472
10.67	23.5683	23.7645	24.236	8.23366	8.33729	8.30804
10.68	23.4567	23.7568	24.2312	8.39037	8.34283	8.31136
10.69	23.4901	23.7506	24.2263	8.53802	8.34904	8.31467
10.7	23.6242	23.7458	24.2215	8.57393	8.35502	8.31799
10.71	23.7846	23.7415	24.2167	8.554	8.3597	8.3213
10.72	23.9045	23.7366	24.2119	8.39885	8.36307	8.3246
10.73	23.9169	23.7301	24.2071	8.23213	8.36545	8.32791
10.74	23.8147	23.7223	24.2022	8.13902	8.36804	8.33121
10.75	23.6704	23.7139	24.1974	8.16179	8.37147	8.33451
10.76	23.5511	23.7059	24.1926	8.27035	8.3759	8.3378
10.77	23.5148	23.6989	24.1878	8.4153	8.38147	8.3411
10.78	23.5486	23.6933	24.183	8.53294	8.38746	8.34439
10.79	23.6547	23.6887	24.1782	8.56015	8.39281	8.34768
10.8	23.7867	23.6839	24.1734	8.48553	8.39686	8.35097
10.81	23.8619	23.6781	24.1685	8.34913	8.39979	8.35425
10.82	23.823	23.6711	24.1637	8.21711	8.40248	8.35753
10.83	23.7202	23.6632	24.1589	8.17967	8.40588	8.36081
10.84	23.61	23.655	24.1541	8.24894	8.41014	8.36408
10.85	23.5352	23.6478	24.1493	8.37837	8.41567	8.36736
10.86	23.5369	23.6422	24.1445	8.48468	8.42164	8.37063
10.87	23.5883	23.6378	24.1397	8.55213	8.4276	8.3739
10.88	23.6828	23.6342	24.1348	8.55107	8.43257	8.37716
10.89	23.773	23.6298	24.13	8.43153	8.43654	8.38043
10.9	23.7904	23.6244	24.1252	8.29539	8.44003	8.38369
10.91	23.7196	23.6179	24.1204	8.21898	8.44364	8.38694
10.92	23.5997	23.611	24.1156	8.27239	8.44839	8.3902
10.93	23.5093	23.605	24.1108	8.36842	8.454	8.39345
10.94	23.4768	23.6001	24.106	8.50166	8.46052	8.3967
10.95	23.499	23.5968	24.1012	8.59849	8.4671	8.39995
10.96	23.5803	23.5943	24.0963	8.63184	8.47315	8.4032
10.97	23.7035	23.5918	24.0915	8.55339	8.4781	8.40644
10.98	23.7521	23.5883	24.0867	8.40952	8.4825	8.40968
10.99	23.7214	23.5837	24.0819	8.29252	8.48699	8.41292
11	23.588	23.5787	24.0771	8.26803	8.49224	8.41615
11.01	23.4529	23.5746	24.0723	8.33795	8.49853	8.41938
11.02	23.3501	23.5725	24.0675	8.5127	8.50534	8.42261
11.03	23.3343	23.5726	24.0627	8.69373	8.51165	8.42584
11.04	23.4447	23.574	24.0579	8.79534	8.51668	8.42906
11.05	23.5878	23.5756	24.0531	8.76999	8.52001	8.43229
11.06	23.7244	23.5756	24.0483	8.63466	8.52243	8.43551
11.07	23.7607	23.5734	24.0435	8.43104	8.52452	8.43872
11.08	23.6608	23.5698	24.0386	8.31333	8.52908	8.44194
11.09	23.5355	23.5664	24.0338	8.30369	8.53583	8.44515
11.1	23.3972	23.5636	24.029	8.42621	8.54298	8.44836
11.11	23.3396	23.5621	24.0242	8.61984	8.54966	8.45156
11.12	23.3546	23.5612	24.0194	8.79653	8.55536	8.45477
11.13	23.486	23.5601	24.0146	8.86234	8.55996	8.45797
11.14	23.6227	23.558	24.0098	8.81068	8.56347	8.46117
11.15	23.7206	23.5543	24.005	8.62639	8.56592	8.46436
11.16	23.7184	23.5491	24.0002	8.44284	8.56802	8.46756
11.17	23.5895	23.5422	23.9954	8.34868	8.56993	8.47075
11.18	23.3952	23.534	23.9906	8.38456	8.57211	8.47394
11.19	23.327	23.5248	23.9858	8.49878	8.57502	8.47712
11.2	23.3301	23.5155	23.981	8.67632	8.5789	8.48031
11.21	23.3858	23.5067	23.9762	8.82973	8.58391	8.48349
11.22	23.4857	23.4994	23.9714	8.86689	8.58925	8.48667
11.23	23.6018	23.4935	23.9666	8.78253	8.59386	8.48984
11.24	23.6528	23.4881	23.9618	8.58597	8.59723	8.49302
11.25	23.6137	23.482	23.957	8.42499	8.59955	8.49619
11.26	23.4883	23.4747	23.9522	8.35859	8.60177	8.49935
11.27	23.3627	23.4667	23.9474	8.4173	8.60413	8.50252
11.28	23.2896	23.4593	23.9426	8.57186	8.60709	8.50568
11.29	23.2919	23.4528	23.9378	8.72688	8.61077	8.50884
11.3	23.3747	23.4476	23.933	8.82337	8.61469	8.512
11.31	23.465	23.4429	23.9282	8.80461	8.6187	8.51515
11.32	23.5602	23.4382	23.9234	8.67563	8.6219	8.51831
11.33	23.5501	23.4331	23.9186	8.51062	8.62489	8.52146
11.34	23.4527	23.4271	23.9138	8.40837	8.628	8.5246
11.35	23.3412	23.4206	23.909	8.41747	8.63172	8.52775
11.36	23.2481	23.4143	23.9042	8.51017	8.63624	8.53089
11.37	23.203	23.4089	23.8994	8.67899	8.64145	8.53403
11.38	23.2549	23.4048	23.8946	8.82466	8.64672	8.53717
11.39	23.3577	23.4016	23.8898	8.85425	8.65132	8.5403
11.4	23.458	23.3985	23.885	8.78405	8.65512	8.54343
11.41	23.508	23.3946	23.8802	8.62149	8.65831	8.54656
11.42	23.4477	23.3894	23.8754	8.47512	8.66151	8.54969
11.43	23.3423	23.3837	23.8706	8.46979	8.6655	8.55281
11.44	23.2109	23.378	23.8658	8.53701	8.67034	8.55594
11.45	23.1953	23.3733	23.861	8.70926	8.676	8.55906
11.46	23.2314	23.3698	23.8562	8.84731	8.68185	8.56217
11.47	23.3333	23.3674	23.8515	8.94369	8.68738	8.56529
11.48	23.455	23.3653	23.8467	8.92033	8.6919	8.5684
11.49	23.5138	23.3628	23.8419	8.7865	8.69534	8.57151
11.5	23.5065	23.359	23.8371	8.62972	8.69867	8.57461
11.51	23.4108	23.354	23.8323	8.53712	8.70232	8.57772
11.52	23.3056	23.3486	23.8275	8.5872	8.70679	8.58082
11.53	23.2644	23.3434	23.8227	8.69821	8.71184	8.58392
11.54	23.2544	23.3394	23.8179	8.88504	8.71715	8.58701
11.55	23.3421	23.3366	23.8131	9.0073	8.7223	8.59011
11.56	23.4576	23.3347	23.8083	9.05606	8.72668	8.5932
11.57	23.5522	23.3326	23.8035	8.98077	8.73004	8.59628
11.58	23.5811	23.3294	23.7988	8.83052	8.73282	8.59937
11.59	23.5273	23.3248	23.794	8.69946	8.73575	8.60245
11.6	23.4508	23.3191	23.7892	8.67666	8.73935	8.60553
11.61	23.4528	23.3134	23.7844	8.76773	8.74376	8.60861
11.62	23.5382	23.3086	23.7796	8.88582	8.74897	8.61169
11.63	23.6887	23.3055	23.7748	8.95759	8.75384	8.61476
11.64	23.8159	23.3036	23.77	8.94833	8.7579	8.61783
11.65	23.9075	23.302	23.7653	8.83734	8.7609	8.6209
11.66	23.8695	23.2995	23.7605	8.7286	8.76297	8.62396
11.67	23.748	23.2954	23.7557	8.55174	8.76469	8.62703
11.68	23.6187	23.2898	23.7509	8.69264	8.76725	8.63009
11.69	23.5268	23.2835	23.7461	8.8461	8.77101	8.63314
11.7	23.4574	23.2776	23.7413	8.89156	8.77591	8.6362
11.71	23.4419	23.2731	23.7365	8.95225	8.78147	8.63925
11.72	23.435	23.27	23.7318	8.99098	8.78647	8.6423
11.73	23.4384	23.2685	23.727	9.00763	8.7903	8.64535
11.74	23.4531	23.2668	23.7222	8.93928	8.79271	8.64839
11.75	23.4407	23.264	23.7174	8.76036	8.79416	8.65143
11.76	23.3598	23.2595	23.7126	8.53172	8.79579	8.65447
11.77	23.1406	23.2531	23.7079	8.35381	8.79823	8.65751
11.78	22.846	23.2466	23.7031	8.31304	8.80218	8.66055
11.79	22.5495	23.2412	23.6983	8.44009	8.80739	8.66358
11.8	22.3943	23.237	23.6935	8.72193	8.81336	8.66661
11.81	22.429	23.2343	23.6887	9.03729	8.81888	8.66963
11.82	22.6745	23.2327	23.684	9.20035	8.82292	8.67266
11.83	23.032	23.231	23.6792	9.13284	8.82539	8.67568
11.84	23.2643	23.2281	23.6744	8.86461	8.82687	8.6787
11.85	23.2586	23.2234	23.6696	8.57412	8.82872	8.68171
11.86	23.0748	23.2175	23.6649	8.41746	8.83165	8.68473
11.87	22.7995	23.2113	23.6601	8.42396	8.83617	8.68774
11.88	22.6717	23.206	23.6553	8.59238	8.84185	8.69075
11.89	22.6726	23.2022	23.6505	8.83495	8.84766	8.69376
11.9	22.8542	23.1998	23.6458	9.01255	8.85289	8.69676
11.91	23.0589	23.1981	23.641	9.05899	8.85675	8.69976
11.92	23.2207	23.1963	23.6362	8.94189	8.85943	8.70276
11.93	23.2852	23.193	23.6314	8.75999	8.86152	8.70576
11.94	23.1928	23.1884	23.6267	8.6084	8.86407	8.70875
11.95	23.0238	23.183	23.6219	8.58933	8.86788	8.71174
11.96	22.9127	23.1778	23.6171	8.7083	8.87296	8.71473
11.97	22.8963	23.1738	23.6123	8.90135	8.87881	8.71771
11.98	23.0143	23.1711	23.6076	9.05334	8.88454	8.7207
11.99	23.1654	23.1697	23.6028	9.08933	8.88928	8.72368
12	23.2759	23.1685	23.598	9.01962	8.89288	8.72666
12.01	23.3099	23.1665	23.5933	8.87184	8.89544	8.72963
12.02	23.2396	23.163	23.5885	8.73629	8.89779	8.73261
12.03	23.1289	23.1583	23.5837	8.6999	8.90084	8.73558
12.04	23.0369	23.1531	23.579	8.76518	8.90483	8.73854
12.05	23.0387	23.1485	23.5742	8.93324	8.90983	8.74151
12.06	23.1145	23.145	23.5694	9.08626	8.91483	8.74447
12.07	23.2414	23.1429	23.5647	9.15445	8.9197	8.74743
12.08	23.3379	23.1411	23.5599	9.09894	8.9235	8.75039
12.09	23.3719	23.139	23.5551	8.96675	8.92619	8.75335
12.1	23.3149	23.136	23.5504	8.8352	8.92842	8.7563
12.11	23.1873	23.1316	23.5456	8.73657	8.93075	8.75925
12.12	23.0691	23.1264	23.5408	8.76022	8.93391	8.7622
12.13	22.9685	23.1209	23.5361	8.88282	8.93779	8.76514
12.14	23.0231	23.1159	23.5313	9.01075	8.94242	8.76809
12.15	23.1407	23.1122	23.5265	9.12513	8.94669	8.77103
12.16	23.264	23.1093	23.5218	9.12924	8.95027	8.77396
12.17	23.3353	23.1065	23.517	9.03819	8.95265	8.7769
12.18	23.3069	23.1032	23.5122	8.88917	8.95416	8.77983
12.19	23.2021	23.0986	23.5075	8.76433	8.95538	8.78276
12.2	23.0287	23.0928	23.5027	8.72797	8.95705	8.78569
12.21	22.8992	23.086	23.498	8.80186	8.95957	8.78861
12.22	22.8761	23.0784	23.4932	8.96803	8.96275	8.79153
12.23	22.9681	23.0709	23.4884	9.1017	8.96673	8.79445
12.24	23.1127	23.0637	23.4837	9.1857	8.9712	8.79737
12.25	23.2464	23.057	23.4789	9.15822	8.97542	8.80029
12.26	23.2798	23.0504	23.4742	9.02006	8.97929	8.8032
12.27	23.2325	23.0437	23.4694	8.84358	8.98229	8.80611
12.28	23.0866	23.0367	23.4647	8.74007	8.98534	8.80902
12.29	22.897	23.0288	23.4599	8.76819	8.98697	8.81192
12.3	22.8233	23.0203	23.4551	8.89658	8.98868	8.81482
12.31	22.8464	23.0123	23.4504	9.09933	8.99193	8.81772
12.32	22.9746	23.0058	23.4456	9.22457	8.99618	8.82062
12.33	23.1623	23.0011	23.4409	9.26075	9.00076	8.82351
12.34	23.2865	22.9978	23.4361	9.15364	9.00438	8.82641
12.35	23.2856	22.9949	23.4314	8.98597	9.00685	8.8293
12.36	23.1723	22.9912	23.4266	8.82408	9.009	8.83218
12.37	22.9431	22.9863	23.4219	8.73702	9.01206	8.83507
12.38	22.7999	22.9813	23.4171	8.8269	9.01707	8.83795
12.39	22.7419	22.9778	23.4124	9.01585	9.02424	8.84083
12.4	22.8241	22.9772	23.4076	9.22041	9.03242	8.8437
12.41	23.009	22.9799	23.4029	9.34489	9.03952	8.84658
12.42	23.1808	22.9843	23.3981	9.3181	9.04395	8.84945
12.43	23.2868	22.9879	23.3934	9.16634	9.04555	8.85232
12.44	23.2439	22.9881	23.3886	8.96091	9.04581	8.85519
12.45	23.0934	22.9848	23.3839	8.81036	9.04657	8.85805
12.46	22.8911	22.9793	23.3791	8.77909	9.04928	8.86091
12.47	22.7421	22.9733	23.3744	8.9053	9.05475	8.86377
12.48	22.7211	22.9694	23.3696	9.10441	9.06283	8.86663
12.49	22.8264	22.9678	23.3649	9.27568	9.07179	8.86948
12.5	23.0117	22.9683	23.3601	9.35886	9.08004	8.87233
12.51	23.169	22.9699	23.3554	9.29053	9.08625	8.87518
12.52	23.2368	22.9709	23.3507	9.12969	9.09009	8.87803
12.53	23.1687	22.9699	23.3459	8.92863	9.09218	8.88087
12.54	22.9866	22.9662	23.3412	8.81802	9.09402	8.88372
12.55	22.8089	22.9606	23.3364	8.87048	9.09702	8.88656
12.56	22.7122	22.9548	23.3317	9.03187	9.10191	8.88939
12.57	22.753	22.9501	23.3269	9.21749	9.1085	8.89223
12.58	22.8819	22.9474	23.3222	9.37223	9.11581	8.89506
12.59	23.0872	22.9464	23.3175	9.39889	9.12286	8.89789
12.6	23.2113	22.9464	23.3127	9.28939	9.12863	8.90071
12.61	23.2173	22.9461	23.308	9.09388	9.13247	8.90354
12.62	23.0849	22.9442	23.3032	8.90627	9.13485	8.90636
12.63	22.8808	22.9405	23.2985	8.84422	9.13668	8.90918
12.64	22.7065	22.9352	23.2938	8.95238	9.13912	8.91199
12.65	22.659	22.9291	23.289	9.14203	9.14303	8.91481
12.66	22.7753	22.9234	23.2843	9.31417	9.1484	8.91762
12.67	22.9666	22.919	23.2796	9.43662	9.15456	8.92043
12.68	23.1203	22.9164	23.2748	9.40329	9.16069	8.92324
12.69	23.2008	22.9149	23.2701	9.24607	9.16589	8.92604
12.7	23.1512	22.9135	23.2654	9.05588	9.16961	8.92884
12.71	22.9799	22.9108	23.2606	8.91144	9.17183	8.93164
12.72	22.7721	22.9066	23.2559	8.91979	9.17364	8.93444
12.73	22.6461	22.9008	23.2512	9.05647	9.17595	8.93723
12.74	22.657	22.8946	23.2464	9.25909	9.17935	8.94002
12.75	22.8037	22.8886	23.2417	9.40082	9.1843	8.94281
12.76	22.9893	22.8839	23.237	9.44109	9.19012	8.9456
12.77	23.1222	22.8807	23.2322	9.34449	9.19608	8.94838
12.78	23.1504	22.8786	23.2275	9.16308	9.20113	8.95116
12.79	23.0329	22.8765	23.2228	8.97833	9.20478	8.95394
12.8	22.8233	22.8734	23.218	8.9017	9.20707	8.95672
12.81	22.6217	22.8689	23.2133	8.9807	9.20887	8.95949
12.82	22.541	22.8632	23.2086	9.15256	9.21121	8.96226
12.83	22.6289	22.8568	23.2039	9.36743	9.21442	8.96503
12.84	22.8133	22.8507	23.1991	9.49916	9.21883	8.9678
12.85	23.006	22.8457	23.1944	9.45851	9.22411	8.97056
12.86	23.1048	22.8419	23.1897	9.30551	9.22935	8.97333
12.87	23.0685	22.8391	23.185	9.09133	9.23386	8.97609
12.88	22.8935	22.8362	23.1802	8.92103	9.23746	8.97884
12.89	22.6708	22.8323	23.1755	8.88981	9.24005	8.9816
12.9	22.4941	22.8274	23.1708	9.0537	9.24234	8.98435
12.91	22.4889	22.8214	23.1661	9.28416	9.24508	8.9871
12.92	22.6498	22.815	23.1613	9.46629	9.24839	8.98984
12.93	22.8659	22.809	23.1566	9.54554	9.25288	8.99259
12.94	23.0483	22.8039	23.1519	9.44603	9.25804	8.99533
12.95	23.0946	22.7999	23.1472	9.23756	9.26325	8.99807
12.96	22.9974	22.7965	23.1425	9.02044	9.26762	9.00081
12.97	22.7615	22.7928	23.1377	8.90186	9.27092	9.00354
12.98	22.5378	22.7887	23.133	8.96106	9.27379	9.00627
12.99	22.4312	22.7833	23.1283	9.18004	9.27639	9.009
13	22.4769	22.7773	23.1236	9.43027	9.27945	9.01173
13.01	22.7207	22.7711	23.1189	9.58098	9.28325	9.01445
13.02	22.9576	22.7654	23.1142	9.57285	9.28803	9.01718
13.03	23.1038	22.7608	23.1094	9.39412	9.29341	9.0199
13.04	23.0568	22.7571	23.1047	9.16382	9.2985	9.02261
13.05	22.8749	22.7541	23.1	8.95652	9.30284	9.02533
13.06	22.5835	22.7508	23.0953	8.90233	9.30614	9.02804
13.07	22.354	22.7464	23.0906	9.0801	9.30888	9.03075
13.08	22.3312	22.7411	23.0859	9.40116	9.3116	9.03346
13.09	22.4701	22.7352	23.0812	9.67636	9.31483	9.03616
13.1	22.7383	22.7295	23.0764	9.83346	9.31899	9.03886
13.11	23.0406	22.7243	23.0717	9.7636	9.32409	9.04156
13.12	23.1837	22.7203	23.067	9.52387	9.32946	9.04426
13.13	23.1005	22.7171	23.0623	9.19456	9.33431	9.04696
13.14	22.8336	22.7141	23.0576	8.98224	9.33821	9.04965
13.15	22.5244	22.7105	23.0529	8.97208	9.34123	9.05234
13.16	22.3201	22.7058	23.0482	9.18073	9.34357	9.05503
13.17	22.3439	22.7001	23.0435	9.50546	9.34602	9.05771
13.18	22.5624	22.6939	23.0388	9.78676	9.34919	9.06039
13.19	22.8971	22.688	23.0341	9.90532	9.35327	9.06307
13.2	23.1642	22.6829	23.0294	9.78778	9.35807	9.06575
13.21	23.2389	22.679	23.0247	9.48416	9.36289	9.06843
13.22	23.0866	22.6758	23.02	9.16006	9.36706	9.0711
13.23	22.7877	22.6727	23.0153	8.95797	9.37025	9.07377
13.24	22.4825	22.6686	23.0106	8.99478	9.37261	9.07644
13.25	22.3066	22.6635	23.0059	9.23819	9.3744	9.0791
13.26	22.3408	22.6573	23.0012	9.58388	9.37644	9.08177
13.27	22.5919	22.6503	22.9965	9.83164	9.37949	9.08443
13.28	22.9177	22.6435	22.9918	9.89512	9.38354	9.08708
13.29	23.1613	22.638	22.9871	9.72904	9.38831	9.08974
13.3	23.197	22.6339	22.9824	9.41628	9.39299	9.09239
13.31	22.9995	22.6306	22.9777	9.10455	9.39671	9.09504
13.32	22.6708	22.6272	22.973	8.95481	9.39929	9.09769
13.33	22.3662	22.6228	22.9683	9.04013	9.4009	9.10034
13.34	22.2213	22.6172	22.9636	9.29439	9.40231	9.10298
13.35	22.2985	22.6105	22.9589	9.60997	9.40412	9.10562
13.36	22.5672	22.6032	22.9542	9.82919	9.40702	9.10826
13.37	22.8786	22.5965	22.9495	9.85015	9.4114	9.1109
13.38	23.0821	22.5913	22.9448	9.64926	9.41648	9.11353
13.39	23.0553	22.5876	22.9401	9.33013	9.42131	9.11616
13.4	22.8285	22.5846	22.9354	9.04223	9.42505	9.11879
13.41	22.4806	22.5812	22.9307	8.94538	9.42739	9.12142
13.42	22.2049	22.5768	22.926	9.08489	9.42891	9.12404
13.43	22.1121	22.5711	22.9213	9.35724	9.43035	9.12666
13.44	22.2282	22.5644	22.9166	9.63433	9.4322	9.12928
13.45	22.5019	22.5575	22.9119	9.82442	9.43548	9.1319
13.46	22.7879	22.5514	22.9073	9.79309	9.44036	9.13451
13.47	22.9469	22.5471	22.9026	9.56558	9.44591	9.13713
13.48	22.8776	22.5443	22.8979	9.27867	9.45095	9.13973
13.49	22.6187	22.542	22.8932	9.05442	9.45479	9.14234
13.5	22.3039	22.5389	22.8885	9.04459	9.45726	9.14495
13.51	22.088	22.5346	22.8838	9.22875	9.45859	9.14755
13.52	22.0777	22.5289	22.8791	9.49982	9.45975	9.15015
13.53	22.2463	22.5219	22.8745	9.76768	9.46177	9.15275
13.54	22.5452	22.5148	22.8698	9.88485	9.46549	9.15534
13.55	22.8038	22.509	22.8651	9.78456	9.47096	9.15793
13.56	22.8744	22.5054	22.8604	9.51472	9.47691	9.16052
13.57	22.7275	22.5031	22.8557	9.223	9.48215	9.16311
13.58	22.4391	22.5013	22.851	9.08365	9.48584	9.1657
13.59	22.1561	22.4984	22.8464	9.14247	9.48772	9.16828
13.6	22.0122	22.4939	22.8417	9.38548	9.48844	9.17086
13.61	22.0773	22.4877	22.837	9.68093	9.48901	9.17344
13.62	22.3164	22.48	22.8323	9.92225	9.49094	9.17601
13.63	22.6261	22.4725	22.8276	9.96998	9.49521	9.17859
13.64	22.8416	22.467	22.823	9.78208	9.50134	9.18116
13.65	22.8759	22.4641	22.8183	9.48545	9.50765	9.18372
13.66	22.6886	22.4627	22.8136	9.20995	9.51303	9.18629
13.67	22.3624	22.4618	22.8089	9.11021	9.51621	9.18885
13.68	22.1037	22.4595	22.8043	9.23496	9.51705	9.19142
13.69	22.0111	22.4549	22.7996	9.49461	9.51624	9.19397
13.7	22.1281	22.4483	22.7949	9.77953	9.51526	9.19653
13.71	22.3855	22.4403	22.7903	9.97558	9.51562	9.19908
13.72	22.6845	22.4323	22.7856	9.94087	9.51843	9.20164
13.73	22.8504	22.4261	22.7809	9.71632	9.52322	9.20419
13.74	22.8039	22.4224	22.7762	9.4011	9.52857	9.20673
13.75	22.5532	22.4204	22.7716	9.18303	9.53289	9.20928
13.76	22.2364	22.4186	22.7669	9.15325	9.53511	9.21182
13.77	22.0289	22.4151	22.7622	9.32921	9.53516	9.21436
13.78	21.9964	22.4093	22.7576	9.60016	9.53387	9.21689
13.79	22.1732	22.4011	22.7529	9.86593	9.53247	9.21943
13.8	22.4685	22.3909	22.7482	9.97992	9.53252	9.22196
13.81	22.7399	22.3813	22.7436	9.8722	9.53497	9.22449
13.82	22.8311	22.374	22.7389	9.59902	9.53955	9.22702
13.83	22.7018	22.3691	22.7342	9.29157	9.54466	9.22954
13.84	22.3896	22.3657	22.7296	9.1308	9.54885	9.23207
13.85	22.0904	22.3625	22.7249	9.16832	9.55111	9.23459
13.86	21.9113	22.3582	22.7202	9.38926	9.55144	9.23711
13.87	21.925	22.352	22.7156	9.68248	9.55035	9.23962
13.88	22.1396	22.3435	22.7109	9.92671	9.54915	9.24214
13.89	22.4546	22.3336	22.7063	9.9813	9.54951	9.24465
13.9	22.7109	22.3242	22.7016	9.81172	9.55193	9.24715
13.91	22.7549	22.3165	22.6969	9.50677	9.55579	9.24966
13.92	22.5621	22.3108	22.6923	9.22255	9.56004	9.25216
13.93	22.2419	22.3061	22.6876	9.11486	9.56332	9.25467
13.94	21.9694	22.3013	22.683	9.22791	9.56524	9.25717
13.95	21.8437	22.2954	22.6783	9.47809	9.56587	9.25966
13.96	21.9197	22.2882	22.6737	9.75095	9.56568	9.26216
13.97	22.1853	22.2793	22.669	9.97097	9.56586	9.26465
13.98	22.4916	22.27	22.6644	9.95913	9.56715	9.26714
13.99	22.6984	22.2616	22.6597	9.74824	9.56956	9.26962
14	22.6681	22.2546	22.6551	9.43015	9.57246	9.27211
14.01	22.4196	22.2487	22.6504	9.18521	9.57516	9.27459
14.02	22.0843	22.2431	22.6457	9.16529	9.57714	9.27707
14.03	21.8562	22.2369	22.6411	9.3268	9.57804	9.27955
14.04	21.8175	22.2298	22.6364	9.59098	9.57867	9.28203
14.05	21.9778	22.2214	22.6318	9.89627	9.57966	9.2845
14.06	22.2677	22.2126	22.6272	10.0488	9.58136	9.28697
14.07	22.5867	22.2045	22.6225	9.97617	9.58451	9.28944
14.08	22.729	22.1978	22.6179	9.70147	9.58848	9.2919
14.09	22.6091	22.1926	22.6132	9.38626	9.59221	9.29437
14.1	22.2963	22.1888	22.6086	9.1884	9.59507	9.29683
14.11	21.9761	22.1848	22.6039	9.21504	9.59653	9.29929
14.12	21.8019	22.18	22.5993	9.42392	9.59677	9.30174
14.13	21.7972	22.1738	22.5946	9.71026	9.5969	9.3042
14.14	22.0055	22.1661	22.59	9.9962	9.59735	9.30665
14.15	22.353	22.1578	22.5853	10.1075	9.59936	9.3091
14.16	22.6507	22.1503	22.5807	9.95779	9.60322	9.31155
14.17	22.7232	22.1451	22.5761	9.65408	9.60869	9.31399
14.18	22.5454	22.1422	22.5714	9.34831	9.61435	9.31643
14.19	22.1876	22.1409	22.5668	9.18973	9.61868	9.31887
14.2	21.8835	22.1398	22.5621	9.26696	9.621	9.32131
14.21	21.7225	22.1372	22.5575	9.49824	9.62106	9.32375
14.22	21.7889	22.1322	22.5529	9.81495	9.62005	9.32618
14.23	22.0575	22.1247	22.5482	10.0903	9.6196	9.32861
14.24	22.4328	22.1161	22.5436	10.1355	9.62147	9.33104
14.25	22.7059	22.1089	22.539	9.92664	9.62671	9.33346
14.26	22.7126	22.1046	22.5343	9.60751	9.63395	9.33589
14.27	22.4719	22.1032	22.5297	9.28795	9.64114	9.33831
14.28	22.0775	22.1038	22.5251	9.18087	9.64627	9.34073
14.29	21.7764	22.1038	22.5204	9.3037	9.64832	9.34314
14.3	21.6731	22.1017	22.5158	9.55778	9.64776	9.34556
14.31	21.7608	22.0963	22.5112	9.87689	9.64616	9.34797
14.32	22.0769	22.0882	22.5065	10.1032	9.64603	9.35038
14.33	22.4342	22.0795	22.5019	10.104	9.64967	9.35279
14.34	22.6528	22.0733	22.4973	9.84204	9.65718	9.35519
14.35	22.5931	22.071	22.4927	9.50427	9.66636	9.35759
14.36	22.2994	22.0726	22.488	9.2411	9.67447	9.36
14.37	21.901	22.0756	22.4834	9.18677	9.67915	9.36239
14.38	21.6472	22.0771	22.4788	9.34911	9.67974	9.36479
14.39	21.5623	22.0752	22.4742	9.61831	9.67731	9.36718
14.4	21.6704	22.0688	22.4695	9.91047	9.67411	9.36957
14.41	22.0034	22.059	22.4649	10.0851	9.67376	9.37196
14.42	22.3455	22.0492	22.4603	10.0383	9.67833	9.37435
14.43	22.4946	22.0428	22.4557	9.77824	9.68702	9.37673
14.44	22.3811	22.0412	22.451	9.46476	9.69722	9.37911
14.45	22.0958	22.044	22.4464	9.2678	9.70549	9.38149
14.46	21.7793	22.0476	22.4418	9.27796	9.70958	9.38387
14.47	21.5981	22.0492	22.4372	9.45243	9.70914	9.38625
14.48	21.5626	22.0466	22.4326	9.68591	9.70556	9.38862
14.49	21.7196	22.0391	22.428	9.93869	9.70201	9.39099
14.5	22.023	22.0283	22.4233	10.0226	9.70203	9.39336
14.51	22.271	22.0179	22.4187	9.88319	9.70728	9.39572
14.52	22.3054	22.0116	22.4141	9.61849	9.71686	9.39809
14.53	22.1034	22.0103	22.4095	9.35246	9.72741	9.40045
14.54	21.7815	22.0129	22.4049	9.27199	9.73527	9.4028
14.55	21.5145	22.0157	22.4003	9.37028	9.73833	9.40516
14.56	21.4212	22.016	22.3957	9.58733	9.73701	9.40752
14.57	21.493	22.0116	22.391	9.85112	9.73351	9.40987
14.58	21.751	22.0026	22.3864	10.0062	9.73079	9.41222
14.59	22.071	21.9914	22.3818	9.9406	9.7321	9.41456
14.6	22.2091	21.9812	22.3772	9.68081	9.73884	9.41691
14.61	22.1075	21.9755	22.3726	9.3696	9.74929	9.41925
14.62	21.8035	21.975	22.368	9.18475	9.75991	9.42159
14.63	21.4595	21.9775	22.3634	9.19317	9.76706	9.42393
14.64	21.2454	21.9797	22.3588	9.43395	9.7695	9.42626
14.65	21.2204	21.9786	22.3542	9.75455	9.76791	9.4286
14.66	21.4359	21.9728	22.3496	10.0291	9.76439	9.43093
14.67	21.7989	21.9629	22.345	10.1741	9.76227	9.43326
14.68	22.1364	21.9511	22.3404	10.047	9.76473	9.43558
14.69	22.2564	21.9416	22.3358	9.72923	9.77262	9.43791
14.7	22.1508	21.9368	22.3312	9.40051	9.78372	9.44023
14.71	21.827	21.9372	22.3266	9.22184	9.79382	9.44255
14.72	21.5052	21.9401	22.322	9.25808	9.80074	9.44487
14.73	21.3257	21.9415	22.3174	9.51544	9.80268	9.44718
14.74	21.3148	21.9397	22.3128	9.82175	9.80074	9.4495
14.75	21.5388	21.9329	22.3082	10.1276	9.79735	9.45181
14.76	21.8957	21.9223	22.3036	10.2521	9.79582	9.45411
14.77	22.2439	21.9105	22.299	10.177	9.79886	9.45642
14.78	22.3801	21.9014	22.2944	9.90715	9.80675	9.45872
14.79	22.2853	21.897	22.2898	9.60781	9.81735	9.46103
14.8	22.0247	21.8975	22.2852	9.42306	9.82703	9.46333
14.81	21.699	21.8999	22.2806	9.393	9.83291	9.46562
14.82	21.464	21.9011	22.276	9.55852	9.83427	9.46792
14.83	21.4102	21.8983	22.2714	9.86733	9.83193	9.47021
14.84	21.5924	21.8905	22.2668	10.1969	9.82843	9.4725
14.85	21.9703	21.879	22.2622	10.4162	9.82728	9.47479
14.86	22.3533	21.8666	22.2576	10.3617	9.83041	9.47707
14.87	22.516	21.8576	22.2531	10.08	9.83777	9.47936
14.88	22.4356	21.8534	22.2485	9.72998	9.84734	9.48164
14.89	22.1094	21.8537	22.2439	9.48354	9.85561	9.48392
14.9	21.7565	21.8556	22.2393	9.42701	9.86007	9.48619
14.91	21.4661	21.8557	22.2347	9.58592	9.86025	9.48847
14.92	21.4121	21.8519	22.2301	9.95953	9.85744	9.49074
14.93	21.6306	21.8434	22.2255	10.381	9.85431	9.49301
14.94	22.0928	21.8316	22.221	10.6252	9.85362	9.49528
14.95	22.5323	21.8196	22.2164	10.5123	9.85756	9.49754
14.96	22.7476	21.8111	22.2118	10.1645	9.86524	9.4998
14.97	22.5974	21.8075	22.2072	9.71878	9.87437	9.50206
14.98	22.2134	21.8079	22.2026	9.40054	9.88152	9.50432
14.99	21.7661	21.8091	22.1981	9.30604	9.88476	9.50658
15	21.399	21.8083	22.1935	9.47873	9.88428	9.50883
15.01	21.2822	21.8038	22.1889	9.93761	9.88172	9.51109
15.02	21.5502	21.7951	22.1843	10.425	9.87978	9.51333
15.03	22.0545	21.7839	22.1797	10.651	9.8808	9.51558
15.04	22.5174	21.7736	22.1752	10.5258	9.88611	9.51783
15.05	22.724	21.7671	22.1706	10.1312	9.89438	9.52007
15.06	22.5287	21.765	22.166	9.66354	9.90269	9.52231
15.07	22.1029	21.7653	22.1614	9.33539	9.90826	9.52455
15.08	21.6092	21.7653	22.1569	9.24971	9.91003	9.52678
15.09	21.232	21.763	22.1523	9.49706	9.90884	9.52902
15.1	21.1481	21.757	22.1477	9.98428	9.90673	9.53125
15.11	21.4573	21.7473	22.1432	10.447	9.90712	9.53348
15.12	21.9851	21.7361	22.1386	10.6655	9.91185	9.53571
15.13	22.4123	21.7278	22.134	10.4988	9.9206	9.53793
15.14	22.5459	21.7242	22.1295	10.066	9.93157	9.54015
15.15	22.3126	21.7253	22.1249	9.59845	9.94076	9.54237
15.16	21.8754	21.7282	22.1203	9.31894	9.94614	9.54459
15.17	21.3954	21.7296	22.1158	9.32643	9.94713	9.54681
15.18	21.1001	21.7273	22.1112	9.64213	9.94507	9.54902
15.19	21.1311	21.7204	22.1066	10.1185	9.94303	9.55123
15.2	21.4614	21.7102	22.1021	10.5632	9.94413	9.55344
15.21	21.9851	21.7002	22.0975	10.6952	9.95086	9.55565
15.22	22.354	21.6943	22.0929	10.4697	9.96234	9.55785
15.23	22.3818	21.694	22.0884	10.0305	9.97538	9.56006
15.24	22.1224	21.6985	22.0838	9.62196	9.98592	9.56226
15.25	21.687	21.7041	22.0793	9.39841	9.99109	9.56446
15.26	21.2769	21.7072	22.0747	9.47055	9.9909	9.56665
15.27	21.0692	21.7055	22.0702	9.79254	9.98753	9.56885
15.28	21.1672	21.6982	22.0656	10.2739	9.98396	9.57104
15.29	21.5739	21.6873	22.061	10.6553	9.98423	9.57323
15.3	22.0339	21.6768	22.0565	10.7305	9.9899	9.57541
15.31	22.3432	21.6701	22.0519	10.4102	10.0008	9.5776
15.32	22.3211	21.6687	22.0474	10.0518	10.013	9.57978
15.33	21.9788	21.6715	22.0428	9.65955	10.0226	9.58196
15.34	21.5792	21.6752	22.0383	9.47441	10.0272	9.58414
15.35	21.1824	21.6764	22.0337	9.58689	10.0269	9.58632
15.36	21.0612	21.6731	22.0292	9.92251	10.0235	9.58849
15.37	21.2299	21.6647	22.0246	10.3253	10.0202	9.59066
15.38	21.6132	21.6532	22.0201	10.6084	10.0202	9.59283
15.39	22.0146	21.6422	22.0155	10.631	10.0249	9.595
15.4	22.2518	21.6347	22.011	10.3614	10.0336	9.59716
15.41	22.1742	21.6318	22.0064	9.9782	10.0432	9.59933
15.42	21.8678	21.6326	22.0019	9.66259	10.0512	9.60149
15.43	21.4514	21.6344	21.9974	9.53146	10.0546	9.60365
15.44	21.111	21.6339	21.9928	9.66779	10.0534	9.6058
15.45	21.0372	21.6293	21.9883	9.99546	10.0495	9.60796
15.46	21.2164	21.6196	21.9837	10.306	10.0452	9.61011
15.47	21.6156	21.6068	21.9792	10.4979	10.0435	9.61226
15.48	21.9675	21.5941	21.9746	10.4459	10.0464	9.61441
15.49	22.1178	21.5848	21.9701	10.1815	10.053	9.61655
15.5	22.0028	21.5803	21.9656	9.8428	10.061	9.61869
15.51	21.6842	21.5791	21.961	9.57979	10.0675	9.62084
15.52	21.3015	21.579	21.9565	9.53696	10.07	9.62297
15.53	21.0424	21.5769	21.952	9.72483	10.0682	9.62511
15.54	21.0113	21.5708	21.9474	10.0207	10.0631	9.62725
15.55	21.2039	21.5598	21.9429	10.3182	10.0579	9.62938
15.56	21.5667	21.5452	21.9384	10.4338	10.056	9.63151
15.57	21.8558	21.5308	21.9338	10.3453	10.0592	9.63364
15.58	21.9487	21.5203	21.9293	10.0527	10.0664	9.63576
15.59	21.7937	21.5147	21.9248	9.74056	10.0748	9.63789
15.6	21.4716	21.5126	21.9202	9.56117	10.0817	9.64001
15.61	21.1264	21.5118	21.9157	9.60048	10.085	9.64213
15.62	20.9482	21.5096	21.9112	9.85054	10.0835	9.64424
15.63	20.983	21.5033	21.9066	10.1616	10.0786	9.64636
15.64	21.2568	21.4918	21.9021	10.4206	10.0738	9.64847
15.65	21.5931	21.4776	21.8976	10.4656	10.0724	9.65058
15.66	21.842	21.4637	21.8931	10.2729	10.0761	9.65269
15.67	21.8169	21.4539	21.8885	9.95205	10.0843	9.6548
15.68	21.5971	21.4492	21.884	9.66595	10.0934	9.6569
15.69	21.28	21.448	21.8795	9.54181	10.1004	9.659
15.7	20.9925	21.4479	21.875	9.68446	10.1034	9.6611
15.71	20.8559	21.4462	21.8705	10.0696	10.1018	9.6632
15.72	20.9074	21.4399	21.8659	10.4554	10.0972	9.6653
15.73	21.3087	21.4291	21.8614	10.6774	10.0928	9.66739
15.74	21.6699	21.4154	21.8569	10.6793	10.0925	9.66948
15.75	21.9063	21.403	21.8524	10.3842	10.0974	9.67157
15.76	21.8687	21.3952	21.8479	10.0217	10.1057	9.67366
15.77	21.5906	21.3919	21.8433	9.70641	10.1148	9.67574
15.78	21.2208	21.392	21.8388	9.60259	10.1213	9.67782
15.79	20.9115	21.3925	21.8343	9.75895	10.1233	9.6799
15.8	20.8402	21.3904	21.8298	10.0731	10.1208	9.68198
15.81	20.9981	21.384	21.8253	10.4954	10.1157	9.68406
15.82	21.3901	21.3726	21.8208	10.7595	10.1117	9.68613
15.83	21.7705	21.3593	21.8163	10.7619	10.1122	9.6882
15.84	22.0029	21.3482	21.8118	10.4686	10.1178	9.69027
15.85	21.9252	21.3415	21.8072	10.0593	10.1263	9.69234
15.86	21.5938	21.3394	21.8027	9.73182	10.1348	9.69441
15.87	21.2273	21.3401	21.7982	9.62151	10.1403	9.69647
15.88	20.912	21.3406	21.7937	9.74237	10.1413	9.69853
15.89	20.825	21.3381	21.7892	10.0789	10.138	9.70059
15.9	20.9838	21.3306	21.7847	10.4156	10.1323	9.70265
15.91	21.3377	21.319	21.7802	10.7183	10.1285	9.7047
15.92	21.6556	21.3057	21.7757	10.6955	10.1296	9.70675
15.93	21.8482	21.2949	21.7712	10.4234	10.1348	9.7088
15.94	21.7735	21.2891	21.7667	10.0725	10.143	9.71085
15.95	21.4565	21.2874	21.7622	9.7859	10.1508	9.7129
15.96	21.1426	21.2882	21.7577	9.71922	10.1555	9.71494
15.97	20.8817	21.2883	21.7532	9.84897	10.156	9.71699
15.98	20.847	21.2852	21.7487	10.1807	10.1526	9.71903
15.99	21.0562	21.2775	21.7442	10.4719	10.1478	9.72106
16	21.3749	21.2658	21.7397	10.6613	10.1447	9.7231
16.01	21.6767	21.2534	21.7352	10.5887	10.1459	9.72513
16.02	21.7906	21.2438	21.7307	10.3528	10.1511	9.72716
16.03	21.6767	21.2381	21.7262	9.97041	10.1584	9.72919
16.04	21.3573	21.2363	21.7217	9.72899	10.1648	9.73122
16.05	21.0352	21.2363	21.7172	9.72535	10.1684	9.73325
16.06	20.7939	21.2354	21.7128	9.88999	10.1681	9.73527
16.07	20.8021	21.2312	21.7083	10.1561	10.1653	9.73729
16.08	20.9829	21.2229	21.7038	10.4323	10.1621	9.73931
16.09	21.3147	21.212	21.6993	10.5298	10.1611	9.74132
16.1	21.5574	21.2012	21.6948	10.4491	10.1641	9.74334
16.11	21.612	21.1931	21.6903	10.2155	10.17	9.74535
16.12	21.4512	21.1891	21.6858	9.88291	10.177	9.74736
16.13	21.1654	21.1879	21.6813	9.74334	10.1824	9.74937
16.14	20.8943	21.1874	21.6769	9.76449	10.1848	9.75138
16.15	20.7515	21.1853	21.6724	10.0035	10.1841	9.75338
16.16	20.7757	21.1804	21.6679	10.2836	10.1818	9.75538
16.17	20.9987	21.172	21.6634	10.5431	10.1805	9.75738
16.18	21.3267	21.1623	21.6589	10.5945	10.1828	9.75938
16.19	21.535	21.1535	21.6544	10.4206	10.1886	9.76137
16.2	21.5169	21.1477	21.65	10.139	10.1963	9.76337
16.21	21.305	21.1449	21.6455	9.87966	10.2034	9.76536
16.22	21.0076	21.145	21.641	9.75329	10.2083	9.76735
16.23	20.7893	21.1452	21.6365	9.831	10.2096	9.76934
16.24	20.6693	21.1429	21.6321	10.0731	10.2075	9.77132
16.25	20.7962	21.1366	21.6276	10.3485	10.2036	9.7733
16.26	21.0353	21.1267	21.6231	10.582	10.2015	9.77529
16.27	21.3541	21.1153	21.6186	10.655	10.2034	9.77726
16.28	21.532	21.1055	21.6142	10.4345	10.2095	9.77924
16.29	21.4568	21.0993	21.6097	10.105	10.2181	9.78122
16.3	21.2267	21.0968	21.6052	9.8579	10.2264	9.78319
16.31	20.9422	21.0965	21.6007	9.78776	10.2317	9.78516
16.32	20.6907	21.0964	21.5963	9.89265	10.2325	9.78713
16.33	20.6781	21.0942	21.5918	10.1261	10.2295	9.78909
16.34	20.753	21.0877	21.5873	10.4689	10.2255	9.79106
16.35	21.0546	21.0781	21.5829	10.6553	10.2231	9.79302
16.36	21.3592	21.0675	21.5784	10.608	10.2251	9.79498
16.37	21.4809	21.0586	21.5739	10.417	10.2309	9.79694
16.38	21.4029	21.0534	21.5695	10.1098	10.239	9.7989
16.39	21.1628	21.0516	21.565	9.88457	10.2467	9.80085
16.4	20.8771	21.052	21.5606	9.8189	10.2517	9.8028
16.41	20.684	21.0521	21.5561	9.94111	10.2528	9.80475
16.42	20.6148	21.0495	21.5516	10.216	10.2499	9.8067
16.43	20.7381	21.043	21.5472	10.5261	10.2455	9.80864
16.44	21.0461	21.0333	21.5427	10.7081	10.2427	9.81059
16.45	21.305	21.0223	21.5383	10.6597	10.2433	9.81253
16.46	21.4375	21.0133	21.5338	10.4222	10.2481	9.81447
16.47	21.3564	21.008	21.5293	10.1303	10.2553	9.81641
16.48	21.1288	21.0061	21.5249	9.92122	10.2622	9.81834
16.49	20.8725	21.0061	21.5204	9.87212	10.2666	9.82028
16.5	20.6564	21.006	21.516	9.97179	10.2677	9.82221
16.51	20.6409	21.0035	21.5115	10.2642	10.2657	9.82414
16.52	20.7291	20.9971	21.5071	10.5468	10.2613	9.82606
16.53	21.0094	20.9874	21.5026	10.6817	10.2583	9.82799
16.54	21.2818	20.9763	21.4982	10.6519	10.2587	9.82991
16.55	21.3728	20.9667	21.4937	10.4141	10.2631	9.83183
16.56	21.2768	20.9605	21.4893	10.1572	10.2699	9.83375
16.57	21.0818	20.9577	21.4848	9.98091	10.2767	9.83567
16.58	20.8504	20.9573	21.4804	9.91012	10.2815	9.83758
16.59	20.6799	20.9568	21.4759	10.0349	10.2822	9.8395
16.6	20.5946	20.9537	21.4715	10.2499	10.2799	9.84141
16.61	20.761	20.947	21.4671	10.5112	10.2759	9.84332
16.62	21.0014	20.9369	21.4626	10.6088	10.2731	9.84522
16.63	21.1833	20.9257	21.4582	10.5453	10.2733	9.84713
16.64	21.2319	20.9159	21.4537	10.3019	10.2775	9.84903
16.65	21.116	20.9095	21.4493	10.1044	10.284	9.85093
16.66	20.926	20.9066	21.4449	9.95689	10.2903	9.85283
16.67	20.7038	20.9059	21.4404	9.97533	10.2942	9.85473
16.68	20.6211	20.905	21.436	10.1084	10.295	9.85662
16.69	20.6415	20.9018	21.4315	10.3165	10.2931	9.85851
16.7	20.8134	20.8952	21.4271	10.5491	10.2907	9.8604
16.71	21.0252	20.8858	21.4227	10.5583	10.2894	9.86229
16.72	21.1995	20.8758	21.4182	10.4255	10.2909	9.86418
16.73	21.1583	20.8675	21.4138	10.1947	10.2958	9.86606
16.74	20.975	20.8621	21.4094	10.0081	10.3019	9.86795
16.75	20.7636	20.8596	21.4049	9.9457	10.3075	9.86983
16.76	20.6055	20.8583	21.4005	10.0358	10.3106	9.8717
16.77	20.549	20.8565	21.3961	10.2703	10.3108	9.87358
16.78	20.6899	20.8524	21.3917	10.6267	10.3087	9.87546
16.79	20.8732	20.8454	21.3872	10.7509	10.3065	9.87733
16.8	21.1021	20.8361	21.3828	10.6734	10.3064	9.8792
16.81	21.1226	20.8271	21.3784	10.4259	10.3092	9.88107
16.82	21.1479	20.82	21.3739	10.1932	10.3146	9.88293
16.83	20.9667	20.8159	21.3695	10.001	10.3212	9.8848
16.84	20.7068	20.8136	21.3651	9.9069	10.3264	9.88666
16.85	20.4974	20.8122	21.3607	9.94949	10.3291	9.88852
16.86	20.3921	20.8098	21.3563	10.2143	10.329	9.89038
16.87	20.4595	20.8053	21.3518	10.5037	10.3272	9.89223
16.88	20.6374	20.7979	21.3474	10.6863	10.3252	9.89409
16.89	20.8425	20.7888	21.343	10.7084	10.3258	9.89594
16.9	20.9766	20.7802	21.3386	10.5496	10.3297	9.89779
16.91	20.9637	20.7739	21.3342	10.3295	10.3361	9.89964
16.92	20.8379	20.7706	21.3297	10.166	10.3428	9.90148
16.93	20.6424	20.7697	21.3253	10.0937	10.3479	9.90333
16.94	20.526	20.769	21.3209	10.1918	10.3503	9.90517
16.95	20.5056	20.7674	21.3165	10.3898	10.3492	9.90701
16.96	20.6225	20.7625	21.3121	10.6172	10.3462	9.90885
16.97	20.7945	20.7542	21.3077	10.7235	10.3442	9.91069
16.98	20.9605	20.7448	21.3033	10.6907	10.3448	9.91252
16.99	21.0018	20.7358	21.2989	10.538	10.349	9.91435
17	20.9565	20.7297	21.2945	10.365	10.3557	9.91618
17.01	20.849	20.727	21.29	10.2063	10.3627	9.91801
17.02	20.6856	20.7267	21.2856	10.1369	10.3676	9.91984
17.03	20.605	20.7266	21.2812	10.2358	10.369	9.92166
17.04	20.5933	20.7251	21.2768	10.4122	10.3668	9.92348
17.05	20.679	20.7198	21.2724	10.5487	10.3627	9.9253
17.06	20.8346	20.7113	21.268	10.6397	10.3596	9.92712
17.07	20.9562	20.701	21.2636	10.5959	10.3596	9.92894
17.08	20.9922	20.6913	21.2592	10.4581	10.3634	9.93075
17.09	20.9156	20.685	21.2548	10.2829	10.3699	9.93257
17.1	20.816	20.6818	21.2504	10.2091	10.3765	9.93438
17.11	20.6766	20.6812	21.246	10.1681	10.3813	9.93618
17.12	20.5609	20.6809	21.2416	10.1916	10.3824	9.93799
17.13	20.4802	20.6792	21.2372	10.3341	10.3798	9.9398
17.14	20.5098	20.6739	21.2328	10.4679	10.3758	9.9416
17.15	20.6064	20.6651	21.2284	10.5998	10.3725	9.9434
17.16	20.7164	20.655	21.224	10.613	10.3724	9.9452
17.17	20.7933	20.6459	21.2196	10.5419	10.3757	9.94699
17.18	20.8354	20.6394	21.2153	10.4333	10.3814	9.94879
17.19	20.7836	20.636	21.2109	10.2638	10.3875	9.95058
17.2	20.6877	20.635	21.2065	10.1879	10.3919	9.95237
17.21	20.559	20.6352	21.2021	10.1773	10.3932	9.95416
17.22	20.4538	20.6333	21.1977	10.2495	10.3912	9.95595
17.23	20.4421	20.628	21.1933	10.3821	10.3879	9.95773
17.24	20.4922	20.6199	21.1889	10.478	10.3852	9.95952
17.25	20.5839	20.6104	21.1845	10.5191	10.3856	9.9613
17.26	20.6788	20.602	21.1802	10.4822	10.3889	9.96308
17.27	20.714	20.5959	21.1758	10.3661	10.3945	9.96485
17.28	20.6844	20.5926	21.1714	10.2502	10.4001	9.96663
17.29	20.5985	20.5914	21.167	10.2048	10.4046	9.9684
17.3	20.5194	20.5907	21.1626	10.2356	10.4063	9.97017
17.31	20.4193	20.5882	21.1582	10.2941	10.4049	9.97194
17.32	20.4072	20.5828	21.1539	10.4013	10.4025	9.97371
17.33	20.4415	20.5746	21.1495	10.4665	10.4011	9.97547
17.34	20.5131	20.5655	21.1451	10.4809	10.4023	9.97724
17.35	20.5888	20.5574	21.1407	10.4518	10.4065	9.979
17.36	20.5977	20.5514	21.1364	10.3701	10.4128	9.98076
17.37	20.5531	20.5481	21.132	10.3182	10.4198	9.98252
17.38	20.509	20.5473	21.1276	10.2859	10.4244	9.98427
17.39	20.4734	20.5465	21.1232	10.3219	10.4249	9.98602
17.4	20.4161	20.5445	21.1189	10.4147	10.4232	9.98778
17.41	20.4187	20.5379	21.1145	10.4808	10.4211	9.98953
17.42	20.4507	20.5311	21.1101	10.5305	10.4211	9.99127
17.43	20.5075	20.5241	21.1057	10.546	10.423	9.99302
17.44	20.5153	20.5186	21.1014	10.4662	10.4266	9.99476
17.45	20.4994	20.5152	21.097	10.3938	10.4311	9.99651
17.46	20.5077	20.5136	21.0926	10.3416	10.4353	9.99825
17.47	20.4914	20.5128	21.0883	10.358	10.4372	9.99998
17.48	20.4615	20.5114	21.0839	10.4195	10.4366	10.0017
17.49	20.4241	20.5085	21.0796	10.5017	10.4344	10.0035
17.5	20.4168	20.5039	21.0752	10.5781	10.4319	10.0052
17.51	20.4631	20.4982	21.0708	10.6307	10.4309	10.0069
17.52	20.542	20.4926	21.0665	10.6044	10.4318	10.0086
17.53	20.5903	20.488	21.0621	10.5092	10.4343	10.0104
17.54	20.5864	20.485	21.0577	10.4157	10.4374	10.0121
17.55	20.565	20.483	21.0534	10.3317	10.4398	10.0138
17.56	20.4573	20.4811	21.049	10.298	10.4402	10.0155
17.57	20.3617	20.4782	21.0447	10.3686	10.4385	10.0173
17.58	20.3339	20.4739	21.0403	10.4808	10.4358	10.019
17.59	20.3225	20.4682	21.036	10.6166	10.4333	10.0207
17.6	20.4167	20.4622	21.0316	10.6958	10.4322	10.0224
17.61	20.5596	20.4565	21.0273	10.6715	10.4329	10.0241
17.62	20.6373	20.4518	21.0229	10.5311	10.4352	10.0258
17.63	20.6066	20.4483	21.0186	10.3858	10.4382	10.0275
17.64	20.5541	20.4455	21.0142	10.264	10.4403	10.0292
17.65	20.4098	20.4428	21.0099	10.2098	10.4406	10.0309
17.66	20.2794	20.4394	21.0055	10.2792	10.4395	10.0326
17.67	20.1813	20.4347	21.0012	10.4214	10.4373	10.0343
17.68	20.1933	20.429	20.9968	10.5954	10.4356	10.036
17.69	20.3579	20.423	20.9925	10.7024	10.4354	10.0377
17.7	20.489	20.4176	20.9881	10.6805	10.4371	10.0394
17.71	20.5811	20.413	20.9838	10.5509	10.4396	10.0411
17.72	20.6107	20.4096	20.9794	10.3924	10.4426	10.0428
17.73	20.5199	20.4071	20.9751	10.2296	10.4455	10.0445
17.74	20.3666	20.4053	20.9708	10.1999	10.4468	10.0462
17.75	20.2206	20.4033	20.9664	10.2572	10.4465	10.0479
17.76	20.1457	20.4004	20.9621	10.3951	10.4447	10.0496
17.77	20.1742	20.3966	20.9577	10.5603	10.4427	10.0512
17.78	20.2993	20.3922	20.9534	10.6742	10.4415	10.0529
17.79	20.4421	20.3875	20.9491	10.6505	10.4416	10.0546
17.8	20.5579	20.3832	20.9447	10.5662	10.4438	10.0563
17.81	20.6171	20.3796	20.9404	10.4083	10.447	10.0579
17.82	20.5287	20.3772	20.9361	10.2694	10.4504	10.0596
17.83	20.3672	20.3756	20.9317	10.2056	10.453	10.0613
17.84	20.2029	20.3741	20.9274	10.22	10.4539	10.063
17.85	20.0809	20.3722	20.9231	10.3444	10.4536	10.0646
17.86	20.1013	20.3695	20.9187	10.5095	10.4528	10.0663
17.87	20.1842	20.3661	20.9144	10.6322	10.4524	10.0679
17.88	20.306	20.3624	20.9101	10.6577	10.4535	10.0696
17.89	20.4743	20.3589	20.9058	10.6434	10.4564	10.0713
17.9	20.5584	20.3561	20.9014	10.5246	10.4599	10.0729
17.91	20.5072	20.354	20.8971	10.3806	10.4631	10.0746
17.92	20.3745	20.3528	20.8928	10.2715	10.4656	10.0762
17.93	20.2004	20.3516	20.8885	10.248	10.4665	10.0779
17.94	20.0577	20.3502	20.8842	10.3425	10.4665	10.0795
17.95	19.9952	20.3482	20.8798	10.5165	10.4663	10.0812
17.96	20.041	20.3456	20.8755	10.7079	10.4665	10.0828
17.97	20.21	20.3429	20.8712	10.8861	10.468	10.0845
17.98	20.4471	20.3406	20.8669	10.8257	10.4704	10.0861
17.99	20.5912	20.3387	20.8626	10.6935	10.4734	10.0877
18	20.6328	20.3371	20.8582	10.5393	10.4758	10.0894

## Sheet: Gray matter
	ε'r			ε''r
f [GHz]	averaged raw data	data after smoothing	Cole-Cole model	averaged raw data	data after smoothing	Cole-Cole model
0.5	52.3611	52.1949	48.7633	32.488	35.3006	34.5084
0.51	51.5701	52.0434	48.7582	31.0781	34.5862	33.8858
0.52	50.7932	51.8876	48.7531	30.2888	33.893	33.2882
0.53	50.3357	51.7231	48.748	30.2532	33.2301	32.714
0.54	50.2158	51.5696	48.7428	30.8111	32.6156	32.162
0.55	50.5683	51.4495	48.7376	31.3806	32.0527	31.6309
0.56	51.1817	51.3454	48.7324	31.3594	31.5314	31.1197
0.57	51.554	51.2694	48.7272	30.4009	31.0308	30.6273
0.58	51.4519	51.196	48.722	29.051	30.5441	30.1527
0.59	50.963	51.1209	48.7167	27.9665	30.0571	29.695
0.6	50.4539	51.0494	48.7115	27.193	29.5662	29.2533
0.61	49.7658	50.9653	48.7062	27.1334	29.092	28.827
0.62	49.7618	50.8776	48.7009	27.2901	28.639	28.4151
0.63	49.712	50.7969	48.6955	28.2112	28.2207	28.0171
0.64	50.3716	50.7309	48.6902	28.3595	27.8273	27.6323
0.65	51.1018	50.6741	48.6848	27.9965	27.4532	27.2601
0.66	51.3099	50.6309	48.6794	26.8724	27.0858	26.8998
0.67	51.2216	50.5804	48.674	25.7385	26.728	26.551
0.68	50.8577	50.53	48.6686	24.8433	26.3678	26.2132
0.69	50.0275	50.4687	48.6631	24.4348	26.0167	25.8859
0.7	49.6982	50.4101	48.6577	24.4881	25.681	25.5686
0.71	49.7428	50.3537	48.6522	24.9392	25.3642	25.2609
0.72	49.9689	50.3072	48.6467	25.5712	25.0705	24.9623
0.73	50.5956	50.2743	48.6412	25.5646	24.7948	24.6727
0.74	50.8285	50.2385	48.6356	24.8479	24.5299	24.3914
0.75	50.9445	50.2071	48.6301	23.8172	24.2697	24.1184
0.76	50.5352	50.1815	48.6245	22.6866	24.0062	23.8531
0.77	50.042	50.1523	48.6189	22.0254	23.7416	23.5953
0.78	49.4577	50.1173	48.6133	21.8547	23.4783	23.3447
0.79	49.3048	50.0812	48.6077	22.0694	23.2274	23.101
0.8	49.0959	50.0477	48.602	22.6732	22.9919	22.864
0.81	49.8122	50.0202	48.5964	22.761	22.7671	22.6335
0.82	50.1673	49.9912	48.5907	22.6952	22.5521	22.4091
0.83	50.4807	49.9791	48.585	22.0535	22.3362	22.1907
0.84	50.4235	49.9551	48.5792	21.2088	22.1294	21.9781
0.85	50.0081	49.9345	48.5735	20.4489	21.9114	21.7709
0.86	49.6155	49.9072	48.5677	20.1907	21.6964	21.5692
0.87	49.179	49.875	48.5619	20.4382	21.4878	21.3726
0.88	49.1079	49.8411	48.5562	21.05	21.2918	21.181
0.89	49.4562	49.806	48.5503	21.6827	21.1083	20.9942
0.9	49.9766	49.77	48.5445	21.9456	20.9341	20.8121
0.91	50.5956	49.753	48.5386	21.7031	20.7646	20.6344
0.92	50.5949	49.7269	48.5328	20.793	20.6005	20.4612
0.93	50.3595	49.6998	48.5269	19.8626	20.4325	20.2921
0.94	50.157	49.6742	48.521	19.2221	20.2592	20.1271
0.95	49.2544	49.6431	48.515	18.8955	20.0883	19.9661
0.96	48.9841	49.6123	48.5091	19.0658	19.926	19.8089
0.97	49.1173	49.5801	48.5031	19.4826	19.771	19.6554
0.98	49.3118	49.5538	48.4971	20.0021	19.6323	19.5055
0.99	49.6758	49.5282	48.4911	20.0363	19.5002	19.3591
1	49.9994	49.5068	48.4851	19.6145	19.3718	19.2161
1.01	50.0118	49.481	48.4791	18.9232	19.2494	19.0763
1.02	49.7824	49.4629	48.473	18.2988	19.1239	18.9397
1.03	49.2063	49.4378	48.467	17.9481	19.0003	18.8062
1.04	49.2463	49.4141	48.4609	17.8514	18.8776	18.6757
1.05	48.7274	49.3875	48.4548	18.3986	18.7583	18.5481
1.06	48.8263	49.3588	48.4486	18.8351	18.6407	18.4234
1.07	49.2017	49.3281	48.4425	19.1128	18.5267	18.3014
1.08	49.7136	49.305	48.4363	19.0267	18.4155	18.182
1.09	49.8537	49.2861	48.4301	18.4477	18.3004	18.0653
1.1	49.7123	49.2704	48.4239	17.8489	18.174	17.9511
1.11	49.3084	49.2457	48.4177	17.3499	18.0492	17.8393
1.12	49.2994	49.2157	48.4115	17.149	17.9247	17.7299
1.13	48.5749	49.1779	48.4052	17.4281	17.7992	17.6228
1.14	48.579	49.1452	48.399	17.7156	17.687	17.5181
1.15	48.864	49.1161	48.3927	18.1199	17.5857	17.4155
1.16	49.2582	49.0906	48.3864	18.2183	17.4922	17.315
1.17	49.5062	49.073	48.38	17.8651	17.4022	17.2167
1.18	49.5609	49.0529	48.3737	17.1539	17.315	17.1204
1.19	49.402	49.0248	48.3673	16.7216	17.2334	17.026
1.2	48.9442	48.9998	48.3609	16.3453	17.1457	16.9336
1.21	48.5376	48.9779	48.3546	16.3341	17.0583	16.8431
1.22	48.1943	48.9542	48.3481	16.8046	16.975	16.7545
1.23	48.3186	48.9359	48.3417	17.2772	16.9018	16.6676
1.24	48.7312	48.9117	48.3353	17.4498	16.8268	16.5825
1.25	49.1475	48.8904	48.3288	17.4155	16.7524	16.4991
1.26	49.3364	48.8546	48.3223	16.9272	16.6838	16.4173
1.27	49.1896	48.8306	48.3158	16.1508	16.612	16.3372
1.28	48.688	48.8099	48.3093	15.5443	16.5345	16.2587
1.29	48.6243	48.7878	48.3028	15.4103	16.4574	16.1817
1.3	48.3644	48.7626	48.2962	15.4901	16.3829	16.1062
1.31	48.4357	48.7388	48.2896	15.613	16.3127	16.0322
1.32	48.3929	48.711	48.283	16.3167	16.2387	15.9597
1.33	48.6871	48.6824	48.2764	16.5907	16.1643	15.8885
1.34	48.9709	48.6427	48.2698	16.31	16.0916	15.8188
1.35	49.1891	48.6172	48.2632	15.9679	16.0163	15.7504
1.36	49.1058	48.5948	48.2565	15.5077	15.9371	15.6833
1.37	49.0617	48.5698	48.2499	15.1994	15.8568	15.6175
1.38	48.4956	48.545	48.2432	15.0274	15.7777	15.553
1.39	48.1202	48.5214	48.2365	15.3132	15.7058	15.4897
1.4	47.9109	48.4964	48.2297	15.9748	15.6394	15.4276
1.41	48.236	48.4717	48.223	16.2333	15.5714	15.3666
1.42	48.7333	48.4429	48.2162	16.2748	15.5049	15.3069
1.43	48.9802	48.4198	48.2095	16.0329	15.4394	15.2483
1.44	49.2259	48.4042	48.2027	15.7754	15.3678	15.1907
1.45	48.7432	48.3892	48.1959	15.0763	15.2898	15.1343
1.46	48.2884	48.3702	48.189	14.7471	15.2151	15.0789
1.47	47.708	48.3503	48.1822	14.9002	15.1421	15.0246
1.48	47.6929	48.332	48.1753	15.3145	15.0778	14.9712
1.49	47.9364	48.316	48.1684	15.5018	15.0217	14.9189
1.5	48.2529	48.3314	48.1616	15.7962	15.0529	14.8675
1.51	48.6279	48.3155	48.1546	15.8224	14.9982	14.8171
1.52	48.8322	48.3012	48.1477	15.4323	14.9454	14.7677
1.53	48.5149	48.2912	48.1408	14.6667	14.8884	14.7191
1.54	48.0815	48.2914	48.1338	14.1499	14.8267	14.6715
1.55	47.5895	48.2855	48.1268	14.0236	14.7609	14.6247
1.56	47.4793	48.2774	48.1198	14.1905	14.691	14.5788
1.57	47.6145	48.263	48.1128	14.3069	14.6222	14.5338
1.58	47.7924	48.2517	48.1058	14.6676	14.5623	14.4895
1.59	48.1907	48.2393	48.0988	14.8183	14.5067	14.4461
1.6	48.4898	48.2273	48.0917	14.7745	14.4536	14.4035
1.61	48.4866	48.2142	48.0846	14.2956	14.4032	14.3617
1.62	48.3418	48.2024	48.0775	13.7991	14.3567	14.3206
1.63	47.7052	48.1901	48.0704	13.4858	14.3019	14.2803
1.64	47.542	48.1744	48.0633	13.5167	14.2421	14.2408
1.65	47.5248	48.1646	48.0562	13.7251	14.1832	14.2019
1.66	47.6757	48.1557	48.049	13.9239	14.1231	14.1638
1.67	47.912	48.1407	48.0418	14.2399	14.067	14.1264
1.68	48.2938	48.1208	48.0346	14.275	14.0157	14.0896
1.69	48.5463	48.1014	48.0274	14.1623	13.9706	14.0536
1.7	48.5032	48.0807	48.0202	13.7374	13.9261	14.0182
1.71	48.1877	48.0658	48.013	13.294	13.8772	13.9834
1.72	47.9941	48.0555	48.0057	13.2499	13.8287	13.9493
1.73	47.7003	48.0527	47.9984	13.4949	13.7784	13.9158
1.74	47.7613	48.046	47.9912	13.8519	13.7293	13.883
1.75	47.9954	48.025	47.9839	14.1952	13.6771	13.8507
1.76	48.3364	48.0093	47.9765	14.3993	13.6326	13.8191
1.77	48.6085	47.9957	47.9692	14.3314	13.5915	13.788
1.78	48.6799	47.9876	47.9619	13.9461	13.5495	13.7575
1.79	48.6965	47.9815	47.9545	13.6277	13.5035	13.7275
1.8	48.3256	47.9746	47.9471	13.1981	13.4574	13.6981
1.81	47.9515	47.9671	47.9397	13.0129	13.4055	13.6693
1.82	47.6982	47.9559	47.9323	13.1081	13.3496	13.641
1.83	47.8163	47.9402	47.9249	13.3276	13.2959	13.6132
1.84	48.0554	47.9259	47.9174	13.5183	13.25	13.5859
1.85	48.3625	47.9162	47.91	13.4311	13.2108	13.5592
1.86	48.5197	47.9125	47.9025	13.1523	13.1745	13.5329
1.87	48.5031	47.9055	47.895	12.7348	13.1419	13.5071
1.88	48.4364	47.8983	47.8875	12.4976	13.1104	13.4819
1.89	47.6932	47.8923	47.88	12.1509	13.0765	13.4571
1.9	47.6204	47.8836	47.8724	12.1707	13.04	13.4327
1.91	47.4574	47.872	47.8649	12.4178	13.0012	13.4088
1.92	47.4682	47.8587	47.8573	12.7733	12.967	13.3854
1.93	47.7217	47.8432	47.8497	12.9747	12.9384	13.3624
1.94	47.9882	47.8315	47.8421	12.9436	12.9148	13.3399
1.95	48.172	47.8206	47.8345	12.7147	12.8932	13.3178
1.96	47.985	47.8103	47.8269	12.3029	12.8736	13.2961
1.97	47.7594	47.8008	47.8192	12.0884	12.8531	13.2748
1.98	47.5683	47.792	47.8116	12.0688	12.8262	13.254
1.99	47.3483	47.7799	47.8039	12.273	12.7949	13.2335
2	47.3085	47.7236	47.7962	12.5981	12.7709	13.2135
2.01	47.5196	47.7107	47.7885	12.9952	12.744	13.1938
2.02	47.7325	47.7039	47.7808	13.2735	12.7192	13.1746
2.03	48.0277	47.6964	47.773	13.2105	12.6936	13.1557
2.04	48.1545	47.6849	47.7653	13.0319	12.6665	13.1371
2.05	48.0061	47.6699	47.7575	12.594	12.6397	13.119
2.06	47.7837	47.6537	47.7497	12.3619	12.6126	13.1012
2.07	47.457	47.6352	47.7419	12.2394	12.5861	13.0838
2.08	47.217	47.616	47.7341	12.3409	12.5593	13.0667
2.09	47.319	47.5977	47.7263	12.5065	12.5356	13.05
2.1	47.5153	47.5829	47.7184	12.6871	12.5149	13.0336
2.11	47.7952	47.5682	47.7106	12.6335	12.4923	13.0175
2.12	47.9461	47.5547	47.7027	12.4137	12.4672	13.0018
2.13	47.8748	47.5389	47.6948	12.1541	12.44	12.9864
2.14	47.6447	47.5212	47.6869	11.8669	12.4124	12.9713
2.15	47.4891	47.5018	47.679	11.7581	12.3839	12.9566
2.16	47.3602	47.4818	47.6711	11.8119	12.3574	12.9421
2.17	47.0549	47.4623	47.6631	12.2008	12.3329	12.928
2.18	47.1765	47.444	47.6552	12.3822	12.31	12.9141
2.19	47.4235	47.4295	47.6472	12.6054	12.2895	12.9006
2.2	47.6612	47.416	47.6392	12.5873	12.2689	12.8874
2.21	47.78	47.4026	47.6312	12.411	12.2467	12.8744
2.22	47.6777	47.3865	47.6232	12.2051	12.2238	12.8617
2.23	47.395	47.3682	47.6151	12.0594	12.1998	12.8494
2.24	46.9907	47.3481	47.6071	12.0428	12.1781	12.8372
2.25	46.8772	47.3279	47.599	12.1996	12.1599	12.8254
2.26	46.8999	47.3082	47.5909	12.5298	12.1453	12.8139
2.27	47.0933	47.2863	47.5828	12.6726	12.1311	12.8026
2.28	47.3739	47.2717	47.5747	12.6	12.1215	12.7915
2.29	47.5591	47.2533	47.5666	12.3646	12.1123	12.7807
2.3	47.5633	47.2347	47.5585	11.9794	12.1024	12.7702
2.31	47.3843	47.2173	47.5503	11.6079	12.0902	12.76
2.32	47.2088	47.1994	47.5422	11.4143	12.0774	12.7499
2.33	47.2076	47.1808	47.534	11.3931	12.0655	12.7402
2.34	46.8805	47.1616	47.5258	11.6569	12.0552	12.7306
2.35	46.9332	47.1452	47.5176	11.8823	12.0472	12.7213
2.36	47.1696	47.1306	47.5094	12.0169	12.0386	12.7123
2.37	47.3607	47.1163	47.5011	12.0652	12.0293	12.7034
2.38	47.4379	47.1039	47.4929	11.887	12.0181	12.6948
2.39	47.3485	47.0934	47.4846	11.7309	12.0044	12.6864
2.4	47.1797	47.0819	47.4763	11.5781	11.9882	12.6783
2.41	46.9711	47.069	47.468	11.5444	11.9717	12.6704
2.42	46.6358	47.0548	47.4597	11.6409	11.9545	12.6626
2.43	46.5234	47.0414	47.4514	11.857	11.9381	12.6551
2.44	46.6609	47.0292	47.4431	12.1544	11.9239	12.6478
2.45	46.8739	47.017	47.4347	12.2332	11.9102	12.6407
2.46	47.0607	47.006	47.4264	12.0961	11.8977	12.6339
2.47	47.1004	46.9967	47.418	11.9166	11.8862	12.6272
2.48	47.0426	46.9852	47.4096	11.6993	11.8752	12.6207
2.49	46.8647	46.9718	47.4012	11.5118	11.8637	12.6144
2.5	46.6618	46.9749	47.3928	11.5597	11.8836	12.6083
2.51	46.541	46.9635	47.3844	11.759	11.878	12.6024
2.52	46.634	46.9532	47.3759	12.0669	11.8755	12.5967
2.53	46.846	46.9435	47.3674	12.2048	11.8731	12.5912
2.54	47.0661	46.9331	47.359	12.2906	11.8673	12.5859
2.55	47.183	46.9211	47.3505	12.0614	11.8574	12.5807
2.56	47.2874	46.9071	47.342	11.8615	11.8449	12.5757
2.57	47.2062	46.8932	47.3335	11.6257	11.834	12.5709
2.58	46.9149	46.8798	47.3249	11.4214	11.8281	12.5663
2.59	46.6641	46.8662	47.3164	11.3991	11.8277	12.5619
2.6	46.5782	46.8534	47.3079	11.5651	11.8312	12.5576
2.61	46.645	46.8411	47.2993	11.675	11.8352	12.5535
2.62	46.8098	46.8282	47.2907	11.7551	11.8371	12.5496
2.63	46.9649	46.8151	47.2821	11.7526	11.8306	12.5458
2.64	46.9874	46.7998	47.2735	11.608	11.8197	12.5422
2.65	46.7498	46.7834	47.2649	11.4082	11.8064	12.5387
2.66	46.5694	46.7667	47.2562	11.4078	11.794	12.5354
2.67	46.2046	46.7495	47.2476	11.4679	11.7854	12.5323
2.68	46.0227	46.7342	47.2389	11.6531	11.7806	12.5293
2.69	46.1347	46.7216	47.2303	11.8297	11.7783	12.5265
2.7	46.3425	46.7094	47.2216	11.9914	11.7757	12.5238
2.71	46.5501	46.6969	47.2129	12.0312	11.7701	12.5213
2.72	46.6944	46.683	47.2042	11.9202	11.76	12.5189
2.73	46.724	46.6676	47.1954	11.6874	11.7482	12.5166
2.74	46.6351	46.6518	47.1867	11.424	11.738	12.5145
2.75	46.4701	46.6371	47.1779	11.3517	11.7318	12.5126
2.76	46.3937	46.623	47.1692	11.4136	11.7316	12.5108
2.77	46.5004	46.6099	47.1604	11.5395	11.736	12.5091
2.78	46.6287	46.6002	47.1516	11.75	11.7415	12.5075
2.79	46.7427	46.591	47.1428	12.002	11.7444	12.5061
2.8	46.9344	46.5813	47.134	11.8876	11.7441	12.5049
2.81	47.1202	46.5708	47.1251	11.7691	11.7404	12.5037
2.82	47.0722	46.5596	47.1163	11.5015	11.736	12.5027
2.83	46.8367	46.5489	47.1074	11.303	11.7327	12.5018
2.84	46.6165	46.5372	47.0986	11.2792	11.734	12.5011
2.85	46.495	46.5267	47.0897	11.4535	11.739	12.5004
2.86	46.4365	46.5171	47.0808	11.6608	11.7462	12.4999
2.87	46.4834	46.5089	47.0719	11.8037	11.7528	12.4996
2.88	46.6286	46.5009	47.063	11.8496	11.756	12.4993
2.89	46.7665	46.4915	47.054	11.7835	11.7546	12.4992
2.9	46.7261	46.4808	47.0451	11.5984	11.749	12.4991
2.91	46.5001	46.4691	47.0361	11.4027	11.7435	12.4992
2.92	46.3605	46.4572	47.0271	11.4082	11.7413	12.4994
2.93	46.0685	46.445	47.0182	11.4627	11.7433	12.4998
2.94	45.919	46.4323	47.0092	11.7195	11.7494	12.5002
2.95	45.9799	46.4231	47.0002	11.9469	11.7574	12.5007
2.96	46.1941	46.4146	46.9911	12.085	11.7636	12.5014
2.97	46.3706	46.4056	46.9821	12.1292	11.7664	12.5022
2.98	46.4553	46.3958	46.973	12.0258	11.7636	12.503
2.99	46.4151	46.385	46.964	11.8114	11.7578	12.504
3	46.309	46.3737	46.9549	11.604	11.7526	12.5051
3.01	46.0891	46.3615	46.9458	11.552	11.7528	12.5063
3.02	45.9759	46.3492	46.9367	11.6394	11.7572	12.5076
3.03	46.0324	46.3387	46.9276	11.876	11.7648	12.509
3.04	46.2292	46.33	46.9185	12.125	11.7742	12.5105
3.05	46.4703	46.322	46.9094	12.1802	11.7819	12.512
3.06	46.6653	46.3137	46.9002	12.1207	11.7852	12.5137
3.07	46.8	46.3041	46.8911	11.9842	11.7861	12.5155
3.08	46.5601	46.2924	46.8819	11.6114	11.7862	12.5174
3.09	46.2915	46.2799	46.8727	11.3921	11.7873	12.5194
3.1	46.1939	46.2676	46.8635	11.3908	11.792	12.5214
3.11	46.2448	46.2562	46.8543	11.4656	11.8008	12.5236
3.12	46.2122	46.2461	46.8451	11.6263	11.8102	12.5259
3.13	46.2975	46.2363	46.8359	11.7626	11.8179	12.5282
3.14	46.4534	46.2264	46.8266	11.8514	11.8217	12.5306
3.15	46.5376	46.2157	46.8174	11.8054	11.8221	12.5332
3.16	46.4842	46.2039	46.8081	11.6923	11.8199	12.5358
3.17	46.2995	46.1902	46.7988	11.6119	11.8179	12.5385
3.18	46.1399	46.1759	46.7895	11.5983	11.8189	12.5412
3.19	45.9252	46.1627	46.7802	11.6704	11.8239	12.5441
3.2	45.7983	46.1512	46.7709	11.8058	11.8316	12.5471
3.21	45.8144	46.1412	46.7616	11.9561	11.8393	12.5501
3.22	45.9686	46.1322	46.7522	12.0142	11.8447	12.5532
3.23	46.1459	46.1232	46.7429	11.9149	11.8463	12.5564
3.24	46.1682	46.1135	46.7335	11.6499	11.8438	12.5597
3.25	46.175	46.1029	46.7241	11.6286	11.8388	12.563
3.26	45.9875	46.0936	46.7148	11.5464	11.8364	12.5665
3.27	45.7024	46.0854	46.7054	11.6178	11.8374	12.57
3.28	45.6072	46.0795	46.6959	11.7716	11.8434	12.5736
3.29	45.6909	46.0749	46.6865	12.0035	11.8526	12.5772
3.3	45.8407	46.0688	46.6771	12.1792	11.8613	12.5809
3.31	46.0063	46.0621	46.6676	12.2357	11.8662	12.5848
3.32	46.1051	46.0548	46.6582	12.1478	11.8672	12.5886
3.33	46.0902	46.0464	46.6487	11.9333	11.8657	12.5926
3.34	45.9571	46.0374	46.6392	11.7287	11.8644	12.5966
3.35	45.8672	46.0278	46.6297	11.6472	11.8651	12.6007
3.36	45.7859	46.0178	46.6202	11.7321	11.8697	12.6049
3.37	45.7787	46.0076	46.6107	11.8934	11.8777	12.6091
3.38	45.8701	45.9968	46.6012	12.0968	11.8856	12.6134
3.39	46.068	45.986	46.5917	12.2591	11.8913	12.6178
3.4	46.2546	45.976	46.5821	12.2338	11.8921	12.6222
3.41	46.3835	45.9652	46.5726	12.1262	11.8887	12.6267
3.42	46.4308	45.9528	46.563	12.0177	11.8835	12.6313
3.43	46.3827	45.9396	46.5534	11.809	11.8782	12.6359
3.44	45.9786	45.9266	46.5438	11.6768	11.875	12.6406
3.45	45.7145	45.9143	46.5342	11.8183	11.8784	12.6454
3.46	45.7195	45.9027	46.5246	12.0805	11.8857	12.6502
3.47	45.9069	45.8925	46.515	12.2573	11.8927	12.6551
3.48	46.1229	45.8833	46.5053	12.3203	11.897	12.66
3.49	46.2438	45.8744	46.4957	12.2797	11.898	12.665
3.5	46.2553	45.8651	46.486	12.0917	11.896	12.6701
3.51	46.1532	45.8557	46.4763	11.8685	11.8936	12.6752
3.52	45.9454	45.8464	46.4667	11.7621	11.8933	12.6804
3.53	45.7291	45.8362	46.457	11.7639	11.897	12.6857
3.54	45.6768	45.8264	46.4473	11.8517	11.9061	12.691
3.55	45.7604	45.8176	46.4375	12.034	11.9176	12.6963
3.56	45.9118	45.8094	46.4278	12.2101	11.928	12.7017
3.57	46.0739	45.8013	46.4181	12.2598	11.9355	12.7072
3.58	46.1765	45.7931	46.4083	12.1685	11.9397	12.7127
3.59	46.1375	45.7843	46.3986	12.0008	11.942	12.7183
3.6	45.9744	45.7747	46.3888	11.8613	11.9442	12.7239
3.61	45.7093	45.7633	46.379	11.7958	11.9489	12.7296
3.62	45.4727	45.753	46.3692	11.8516	11.9572	12.7353
3.63	45.3702	45.7434	46.3594	12.0092	11.9679	12.7411
3.64	45.4712	45.7339	46.3496	12.1405	11.9785	12.747
3.65	45.6973	45.7242	46.3398	12.1219	11.9866	12.7528
3.66	45.8658	45.714	46.33	12.0577	11.9912	12.7588
3.67	45.8939	45.7031	46.3201	11.9069	11.9927	12.7648
3.68	45.6947	45.691	46.3103	11.6811	11.9929	12.7708
3.69	45.52	45.6797	46.3004	11.5214	11.9955	12.7769
3.7	45.3754	45.6694	46.2905	11.547	12.003	12.783
3.71	45.2891	45.659	46.2806	11.6675	12.0119	12.7892
3.72	45.3147	45.6479	46.2707	11.8628	12.0223	12.7954
3.73	45.453	45.6377	46.2608	12.047	12.0312	12.8017
3.74	45.6487	45.6279	46.2509	12.1444	12.0368	12.808
3.75	45.765	45.6178	46.241	12.0667	12.0378	12.8144
3.76	45.7605	45.6072	46.231	11.8967	12.0353	12.8208
3.77	45.6295	45.5962	46.2211	11.7526	12.0328	12.8273
3.78	45.4696	45.585	46.2111	11.6708	12.0326	12.8338
3.79	45.3225	45.5736	46.2011	11.7269	12.0369	12.8403
3.8	45.2677	45.5633	46.1912	11.8499	12.0451	12.8469
3.81	45.3723	45.5544	46.1812	12.0165	12.055	12.8535
3.82	45.5571	45.5466	46.1712	12.136	12.0632	12.8602
3.83	45.7262	45.5389	46.1611	12.1238	12.0675	12.8669
3.84	45.7809	45.5307	46.1511	11.9843	12.0679	12.8737
3.85	45.7123	45.5226	46.1411	11.7905	12.0657	12.8805
3.86	45.6271	45.5144	46.131	11.6367	12.064	12.8873
3.87	45.5673	45.5078	46.121	11.6147	12.0647	12.8942
3.88	45.5017	45.5031	46.1109	11.6413	12.0679	12.9011
3.89	45.4582	45.4983	46.1008	11.7329	12.0743	12.9081
3.9	45.3996	45.4917	46.0908	12.1267	12.0821	12.9151
3.91	45.5275	45.4847	46.0807	12.2686	12.0873	12.9221
3.92	45.667	45.4774	46.0706	12.1849	12.0884	12.9292
3.93	45.6764	45.4695	46.0604	12.0345	12.0865	12.9363
3.94	45.6351	45.4616	46.0503	11.9661	12.084	12.9434
3.95	45.4767	45.4544	46.0402	11.9454	12.0826	12.9506
3.96	45.2653	45.4467	46.03	11.9538	12.0847	12.9578
3.97	45.157	45.4381	46.0199	12.1005	12.0908	12.9651
3.98	45.1907	45.4292	46.0097	12.3205	12.0987	12.9723
3.99	45.3289	45.4202	45.9995	12.4404	12.1059	12.9797
4	45.5222	45.4107	45.9894	12.4378	12.1106	12.987
4.01	45.6317	45.4005	45.9792	12.3307	12.1116	12.9944
4.02	45.6237	45.3896	45.969	12.1532	12.1095	13.0018
4.03	45.4749	45.3776	45.9587	12.0114	12.1062	13.0093
4.04	45.2618	45.3645	45.9485	11.9655	12.1044	13.0168
4.05	45.1262	45.3531	45.9383	12.0496	12.1065	13.0243
4.06	45.0976	45.3432	45.928	12.2369	12.1119	13.0319
4.07	45.1999	45.3335	45.9178	12.4502	12.1178	13.0395
4.08	45.3695	45.323	45.9075	12.5807	12.1219	13.0471
4.09	45.5544	45.3118	45.8973	12.5657	12.1238	13.0547
4.1	45.6411	45.2999	45.887	12.4092	12.1242	13.0624
4.11	45.5819	45.2874	45.8767	12.2271	12.1248	13.0701
4.12	45.382	45.2746	45.8664	12.0916	12.127	13.0779
4.13	45.1192	45.2621	45.8561	12.0309	12.1328	13.0857
4.14	44.8905	45.2504	45.8457	12.1457	12.1428	13.0935
4.15	44.8525	45.2388	45.8354	12.3341	12.1547	13.1013
4.16	44.984	45.2271	45.8251	12.4439	12.1657	13.1092
4.17	45.2169	45.2152	45.8147	12.4894	12.1739	13.117
4.18	45.3763	45.2027	45.8044	12.4291	12.1785	13.125
4.19	45.3895	45.1894	45.794	12.2795	12.1802	13.1329
4.2	45.2491	45.1755	45.7836	12.0937	12.1807	13.1409
4.21	44.9302	45.1613	45.7732	11.9567	12.1832	13.1489
4.22	44.8448	45.1475	45.7628	12.0013	12.1891	13.1569
4.23	44.813	45.1345	45.7524	12.1354	12.1978	13.165
4.24	44.8904	45.1224	45.742	12.3185	12.2076	13.1731
4.25	45.0484	45.1107	45.7316	12.4821	12.2161	13.1812
4.26	45.234	45.0985	45.7212	12.5452	12.2221	13.1893
4.27	45.3542	45.0855	45.7107	12.4743	12.2255	13.1975
4.28	45.3349	45.0721	45.7003	12.2906	12.2275	13.2056
4.29	45.1966	45.0597	45.6898	12.1337	12.2304	13.2139
4.3	45.0398	45.0477	45.6793	12.0545	12.2362	13.2221
4.31	44.9317	45.036	45.6689	12.0802	12.2453	13.2304
4.32	44.905	45.0248	45.6584	12.1882	12.2568	13.2386
4.33	44.9748	45.0146	45.6479	12.3124	12.2681	13.2469
4.34	45.1127	45.0046	45.6374	12.3944	12.2782	13.2553
4.35	45.2388	44.9943	45.6269	12.3853	12.2865	13.2636
4.36	45.254	44.9836	45.6163	12.2901	12.2902	13.272
4.37	45.148	44.9728	45.6058	12.1777	12.2928	13.2804
4.38	44.9432	44.9624	45.5953	12.0905	12.2975	13.2888
4.39	44.7621	44.9526	45.5847	12.0868	12.3055	13.2973
4.4	44.6824	44.9435	45.5741	12.1533	12.3146	13.3057
4.41	44.7216	44.9353	45.5636	12.2872	12.3231	13.3142
4.42	44.8703	44.9273	45.553	12.4214	12.3303	13.3227
4.43	45.0334	44.9191	45.5424	12.4799	12.3355	13.3313
4.44	45.1498	44.9103	45.5318	12.4198	12.338	13.3398
4.45	45.1923	44.9011	45.5212	12.2773	12.3393	13.3484
4.46	45.18	44.8913	45.5106	12.1257	12.342	13.357
4.47	45.187	44.8809	45.5	12.0225	12.3481	13.3656
4.48	45.1412	44.8695	45.4893	11.9533	12.3582	13.3742
4.49	45.0199	44.8581	45.4787	12.0076	12.3712	13.3829
4.5	44.8977	44.8476	45.4681	12.1939	12.3849	13.3916
4.51	44.9945	44.8383	45.4574	12.3539	12.3968	13.4003
4.52	45.1198	44.8291	45.4467	12.3299	12.4051	13.409
4.53	45.1552	44.8191	45.4361	12.2265	12.4097	13.4177
4.54	45.1256	44.8084	45.4254	12.1763	12.4127	13.4265
4.55	45.0952	44.7968	45.4147	12.1783	12.4168	13.4352
4.56	44.9282	44.7848	45.404	12.1812	12.4241	13.444
4.57	44.7512	44.7734	45.3933	12.2574	12.4345	13.4528
4.58	44.7017	44.7625	45.3826	12.4324	12.4465	13.4616
4.59	44.7811	44.7519	45.3718	12.5869	12.4582	13.4705
4.6	44.9126	44.7412	45.3611	12.6092	12.4672	13.4793
4.61	45.0247	44.7298	45.3504	12.5439	12.4729	13.4882
4.62	45.0582	44.7177	45.3396	12.4177	12.4767	13.4971
4.63	44.9845	44.7053	45.3288	12.2845	12.4803	13.506
4.64	44.7956	44.6936	45.3181	12.1935	12.4856	13.5149
4.65	44.6055	44.6831	45.3073	12.1963	12.4938	13.5239
4.66	44.5135	44.6733	45.2965	12.2903	12.5051	13.5328
4.67	44.5413	44.6637	45.2857	12.4314	12.518	13.5418
4.68	44.641	44.6537	45.2749	12.5453	12.5293	13.5508
4.69	44.7638	44.6431	45.2641	12.5696	12.5377	13.5598
4.7	44.7998	44.6325	45.2533	12.494	12.543	13.5688
4.71	44.7512	44.6207	45.2425	12.3972	12.5459	13.5778
4.72	44.6024	44.6082	45.2316	12.3241	12.5486	13.5869
4.73	44.4325	44.5957	45.2208	12.3191	12.5532	13.5959
4.74	44.3079	44.5839	45.2099	12.3875	12.5612	13.605
4.75	44.2811	44.5739	45.1991	12.5117	12.5716	13.6141
4.76	44.3448	44.5652	45.1882	12.6261	12.5826	13.6232
4.77	44.4651	44.5566	45.1773	12.6792	12.5924	13.6323
4.78	44.5634	44.5471	45.1665	12.6458	12.5999	13.6415
4.79	44.5722	44.5365	45.1556	12.5563	12.6053	13.6506
4.8	44.4498	44.525	45.1447	12.4864	12.6098	13.6598
4.81	44.2569	44.5127	45.1338	12.4644	12.6155	13.6689
4.82	44.0393	44.5018	45.1229	12.5053	12.6242	13.6781
4.83	43.904	44.491	45.1119	12.6147	12.6365	13.6873
4.84	43.907	44.4807	45.101	12.7666	12.6521	13.6965
4.85	44.0464	44.4708	45.0901	12.7927	12.6696	13.7058
4.86	44.2259	44.4608	45.0791	12.7137	12.6856	13.715
4.87	44.2946	44.45	45.0682	12.6126	12.6982	13.7242
4.88	44.2768	44.4382	45.0572	12.5706	12.7088	13.7335
4.89	44.1847	44.4259	45.0462	12.55	12.7198	13.7428
4.9	44.0738	44.4138	45.0353	12.5602	12.7327	13.7521
4.91	43.9561	44.4023	45.0243	12.6841	12.7476	13.7614
4.92	43.9368	44.3915	45.0133	12.8798	12.7629	13.7707
4.93	44.0807	44.3815	45.0023	13.0749	12.7785	13.78
4.94	44.2465	44.3719	44.9913	13.1912	12.7939	13.7893
4.95	44.3997	44.3622	44.9802	13.2132	12.8075	13.7986
4.96	44.4643	44.3521	44.9692	13.1345	12.8183	13.808
4.97	44.4618	44.3416	44.9582	12.9951	12.8274	13.8174
4.98	44.3711	44.3313	44.9472	12.8672	12.8378	13.8267
4.99	44.2749	44.3214	44.9361	12.8538	12.8502	13.8361
5	44.2241	44.3122	44.9251	12.9432	12.8641	13.8455
5.01	44.2763	44.3034	44.914	13.0702	12.8783	13.8549
5.02	44.4101	44.2948	44.9029	13.1719	12.892	13.8643
5.03	44.558	44.2858	44.8918	13.1802	12.9038	13.8737
5.04	44.6669	44.276	44.8808	13.1011	12.9127	13.8832
5.05	44.6599	44.2653	44.8697	12.9668	12.9196	13.8926
5.06	44.5373	44.2538	44.8586	12.8524	12.9271	13.902
5.07	44.3597	44.2414	44.8475	12.7906	12.9365	13.9115
5.08	44.195	44.2279	44.8364	12.8127	12.9487	13.921
5.09	44.12	44.2142	44.8252	12.9096	12.9632	13.9304
5.1	44.1818	44.2014	44.8141	13.0274	12.9785	13.9399
5.11	44.2805	44.1901	44.803	13.1243	12.9928	13.9494
5.12	44.4103	44.1788	44.7918	13.1285	13.0048	13.9589
5.13	44.4537	44.1668	44.7807	13.0305	13.0144	13.9684
5.14	44.388	44.1542	44.7695	12.9013	13.0228	13.9779
5.15	44.231	44.1408	44.7583	12.7949	13.0312	13.9875
5.16	44.0265	44.1262	44.7472	12.7481	13.0417	13.997
5.17	43.8844	44.1115	44.736	12.7914	13.0547	14.0065
5.18	43.8422	44.0975	44.7248	12.897	13.069	14.0161
5.19	43.9051	44.0844	44.7136	13.0158	13.0833	14.0256
5.2	44.0325	44.0718	44.7024	13.0795	13.096	14.0352
5.21	44.1426	44.0591	44.6912	13.0508	13.1062	14.0448
5.22	44.1656	44.0456	44.68	12.9747	13.1145	14.0543
5.23	44.1232	44.0312	44.6688	12.873	13.1223	14.0639
5.24	44.0661	44.0161	44.6575	12.8045	13.1313	14.0735
5.25	43.9902	44.0016	44.6463	12.7992	13.1423	14.0831
5.26	43.9328	43.9881	44.6351	12.9066	13.155	14.0927
5.27	43.9402	43.9754	44.6238	13.0786	13.1685	14.1023
5.28	43.9936	43.9634	44.6126	13.3044	13.1811	14.1119
5.29	44.0894	43.9515	44.6013	13.5047	13.1917	14.1215
5.3	44.2601	43.9393	44.59	13.6846	13.2	14.1312
5.31	44.22	43.9268	44.5787	13.6019	13.2078	14.1408
5.32	44.0741	43.9142	44.5675	13.434	13.2169	14.1504
5.33	43.8584	43.9023	44.5562	13.3915	13.2278	14.1601
5.34	43.6977	43.8915	44.5449	13.4781	13.2399	14.1697
5.35	43.6853	43.8819	44.5336	13.597	13.2527	14.1794
5.36	43.797	43.873	44.5222	13.6314	13.2645	14.189
5.37	43.9436	43.8646	44.5109	13.5198	13.274	14.1987
5.38	44.0657	43.8562	44.4996	13.444	13.2807	14.2084
5.39	44.0966	43.8476	44.4883	13.3537	13.2852	14.2181
5.4	43.9917	43.8388	44.4769	13.2429	13.2886	14.2277
5.41	43.7666	43.8306	44.4656	13.1716	13.2927	14.2374
5.42	43.6025	43.8233	44.4542	13.1898	13.299	14.2471
5.43	43.538	43.8173	44.4429	13.2718	13.3074	14.2568
5.44	43.5754	43.8123	44.4315	13.3549	13.3172	14.2665
5.45	43.6918	43.8079	44.4201	13.4406	13.3263	14.2762
5.46	43.8381	43.8031	44.4088	13.468	13.3334	14.2859
5.47	43.9258	43.7975	44.3974	13.4279	13.3383	14.2956
5.48	43.9235	43.7912	44.386	13.3331	13.3421	14.3053
5.49	43.8467	43.7844	44.3746	13.243	13.3466	14.3151
5.5	43.7355	43.7771	44.3632	13.2172	13.3534	14.3248
5.51	43.6463	43.7696	44.3518	13.2899	13.3635	14.3345
5.52	43.6305	43.7624	44.3403	13.4007	13.3764	14.3442
5.53	43.6871	43.7555	44.3289	13.5291	13.3904	14.354
5.54	43.8112	43.748	44.3175	13.6053	13.4037	14.3637
5.55	43.9436	43.74	44.306	13.5829	13.4151	14.3734
5.56	44.0207	43.7313	44.2946	13.4962	13.4245	14.3832
5.57	43.9815	43.7216	44.2832	13.3872	13.4328	14.3929
5.58	43.8959	43.7109	44.2717	13.3024	13.4418	14.4027
5.59	43.7521	43.6999	44.2602	13.3065	13.4529	14.4124
5.6	43.6494	43.6887	44.2488	13.3382	13.4663	14.4222
5.61	43.6195	43.6776	44.2373	13.4442	13.4811	14.432
5.62	43.6804	43.6665	44.2258	13.5794	13.496	14.4417
5.63	43.7717	43.6553	44.2143	13.6343	13.5094	14.4515
5.64	43.8531	43.6436	44.2028	13.6178	13.5209	14.4612
5.65	43.8585	43.6312	44.1913	13.5374	13.5307	14.471
5.66	43.7959	43.6184	44.1798	13.44	13.54	14.4808
5.67	43.6799	43.6054	44.1683	13.3893	13.5506	14.4905
5.68	43.5565	43.5927	44.1568	13.3881	13.5633	14.5003
5.69	43.4784	43.5806	44.1453	13.4587	13.578	14.5101
5.7	43.4739	43.569	44.1337	13.5602	13.5939	14.5199
5.71	43.5345	43.5576	44.1222	13.6456	13.6092	14.5297
5.72	43.6172	43.5462	44.1106	13.6854	13.6225	14.5394
5.73	43.6745	43.5342	44.0991	13.6525	13.6332	14.5492
5.74	43.6253	43.5218	44.0875	13.5824	13.641	14.559
5.75	43.506	43.5091	44.076	13.5227	13.6469	14.5688
5.76	43.3261	43.4966	44.0644	13.504	13.6518	14.5786
5.77	43.152	43.4846	44.0528	13.5422	13.6588	14.5884
5.78	43.0645	43.4733	44.0413	13.5976	13.6682	14.5982
5.79	43.1063	43.4626	44.0297	13.6759	13.6778	14.608
5.8	43.2617	43.4525	44.0181	13.7153	13.6856	14.6178
5.81	43.3791	43.4423	44.0065	13.6336	13.6911	14.6275
5.82	43.3849	43.4316	43.9949	13.5449	13.6957	14.6373
5.83	43.3184	43.4208	43.9833	13.4964	13.7015	14.6471
5.84	43.1622	43.4095	43.9717	13.4797	13.7087	14.6569
5.85	43.0374	43.3975	43.96	13.5066	13.7181	14.6667
5.86	42.9664	43.3855	43.9484	13.5782	13.7294	14.6765
5.87	42.985	43.3739	43.9368	13.7076	13.7418	14.6863
5.88	43.0856	43.3625	43.9251	13.7663	13.7536	14.6961
5.89	43.2069	43.3514	43.9135	13.7601	13.7637	14.7059
5.9	43.2803	43.3399	43.9019	13.6807	13.7721	14.7157
5.91	43.2872	43.3266	43.8902	13.5829	13.7795	14.7255
5.92	43.2331	43.3124	43.8785	13.5159	13.787	14.7353
5.93	43.156	43.2982	43.8669	13.5246	13.7959	14.7451
5.94	43.1341	43.286	43.8552	13.5859	13.8068	14.7549
5.95	43.1353	43.2753	43.8435	13.7253	13.8194	14.7647
5.96	43.2045	43.2647	43.8318	13.8843	13.8321	14.7745
5.97	43.3281	43.2536	43.8202	14.024	13.8432	14.7843
5.98	43.453	43.2419	43.8085	14.0654	13.8523	14.7941
5.99	43.5191	43.2293	43.7968	14.0236	13.8592	14.8039
6	43.5099	43.2158	43.7851	13.9479	13.8656	14.8137
6.01	43.4601	43.2021	43.7733	13.8838	13.8734	14.8235
6.02	43.3755	43.1891	43.7616	13.8787	13.8843	14.8333
6.03	43.31	43.1772	43.7499	13.9424	13.8979	14.8431
6.04	43.3053	43.1659	43.7382	14.0442	13.9134	14.8529
6.05	43.3677	43.1548	43.7264	14.1181	13.9289	14.8627
6.06	43.471	43.1436	43.7147	14.143	13.9419	14.8725
6.07	43.54	43.1318	43.703	14.0996	13.9523	14.8823
6.08	43.5395	43.1194	43.6912	14.0193	13.9614	14.8921
6.09	43.448	43.1064	43.6795	13.9407	13.9707	14.9019
6.1	43.3041	43.0928	43.6677	13.9032	13.9814	14.9117
6.11	43.1683	43.0792	43.6559	13.9306	13.9933	14.9215
6.12	43.0877	43.0658	43.6442	14.0134	14.0066	14.9313
6.13	43.0943	43.0527	43.6324	14.1303	14.0209	14.941
6.14	43.1709	43.04	43.6206	14.2135	14.0348	14.9508
6.15	43.2827	43.0271	43.6088	14.245	14.0471	14.9606
6.16	43.3455	43.0137	43.597	14.1919	14.0576	14.9704
6.17	43.295	42.9995	43.5852	14.1195	14.0673	14.9802
6.18	43.1662	42.9849	43.5734	14.0506	14.077	14.99
6.19	43.0385	42.9701	43.5616	14.0146	14.0876	14.9997
6.2	42.9255	42.9557	43.5498	14.0429	14.0994	15.0095
6.21	42.8821	42.9418	43.538	14.1319	14.1119	15.0193
6.22	42.9301	42.9287	43.5262	14.237	14.1243	15.0291
6.23	43.0466	42.9158	43.5144	14.2949	14.1356	15.0388
6.24	43.142	42.903	43.5025	14.263	14.1455	15.0486
6.25	43.171	42.8897	43.4907	14.1864	14.1541	15.0584
6.26	43.1103	42.8759	43.4789	14.0987	14.1625	15.0681
6.27	42.9716	42.8618	43.467	14.0481	14.1726	15.0779
6.28	42.8186	42.8475	43.4552	14.0471	14.1846	15.0877
6.29	42.7276	42.8336	43.4433	14.102	14.198	15.0974
6.3	42.7217	42.8203	43.4314	14.2028	14.2118	15.1072
6.31	42.795	42.8076	43.4196	14.2758	14.2248	15.1169
6.32	42.9035	42.7953	43.4077	14.3035	14.2364	15.1267
6.33	42.9654	42.7829	43.3958	14.2632	14.2461	15.1364
6.34	42.9491	42.7699	43.3839	14.1902	14.2552	15.1462
6.35	42.8537	42.7566	43.3721	14.1198	14.265	15.1559
6.36	42.7198	42.7434	43.3602	14.1067	14.2766	15.1657
6.37	42.5729	42.7307	43.3483	14.1506	14.2901	15.1754
6.38	42.5151	42.7191	43.3364	14.24	14.3046	15.1852
6.39	42.5525	42.7085	43.3245	14.3285	14.3185	15.1949
6.4	42.6752	42.6981	43.3126	14.3834	14.3309	15.2046
6.41	42.7953	42.6873	43.3006	14.3734	14.3409	15.2143
6.42	42.8587	42.6758	43.2887	14.3013	14.349	15.2241
6.43	42.8525	42.6639	43.2768	14.2268	14.356	15.2338
6.44	42.7532	42.6516	43.2649	14.1658	14.3636	15.2435
6.45	42.6171	42.6396	43.2529	14.1853	14.3727	15.2532
6.46	42.5357	42.628	43.241	14.2938	14.3833	15.2629
6.47	42.5307	42.6167	43.2291	14.4839	14.3945	15.2727
6.48	42.565	42.6056	43.2171	14.6244	14.4052	15.2824
6.49	42.6438	42.5946	43.2052	14.7101	14.4144	15.2921
6.5	42.701	42.5832	43.1932	14.725	14.4219	15.3018
6.51	42.6546	42.5712	43.1812	14.516	14.4286	15.3115
6.52	42.4962	42.5585	43.1693	14.3944	14.4357	15.3212
6.53	42.3546	42.5452	43.1573	14.4091	14.444	15.3309
6.54	42.3912	42.5318	43.1453	14.4723	14.4542	15.3405
6.55	42.3992	42.5182	43.1334	14.5952	14.4658	15.3502
6.56	42.4038	42.505	43.1214	14.6208	14.4775	15.3599
6.57	42.4509	42.492	43.1094	14.6501	14.488	15.3696
6.58	42.5255	42.4788	43.0974	14.6906	14.4967	15.3793
6.59	42.55	42.4649	43.0854	14.6519	14.5038	15.3889
6.6	42.4611	42.4499	43.0734	14.5772	14.5102	15.3986
6.61	42.3274	42.4337	43.0614	14.5213	14.5171	15.4083
6.62	42.2004	42.416	43.0494	14.5287	14.5257	15.4179
6.63	42.1527	42.3981	43.0374	14.5609	14.5361	15.4276
6.64	42.1738	42.3803	43.0253	14.6178	14.5473	15.4372
6.65	42.229	42.3628	43.0133	14.6559	14.5584	15.4469
6.66	42.3393	42.3455	43.0013	14.6649	14.5684	15.4565
6.67	42.4188	42.3279	42.9893	14.629	14.5766	15.4661
6.68	42.4168	42.3096	42.9772	14.5704	14.5836	15.4758
6.69	42.3479	42.2904	42.9652	14.4956	14.5902	15.4854
6.7	42.2051	42.2702	42.9531	14.464	14.5982	15.495
6.71	42.0906	42.25	42.9411	14.4742	14.608	15.5047
6.72	42.0249	42.2302	42.929	14.5574	14.6195	15.5143
6.73	42.0522	42.2114	42.917	14.6402	14.6315	15.5239
6.74	42.1429	42.1938	42.9049	14.7124	14.6426	15.5335
6.75	42.2565	42.1767	42.8929	14.7362	14.652	15.5431
6.76	42.3186	42.1595	42.8808	14.6909	14.6597	15.5527
6.77	42.3008	42.1416	42.8687	14.6305	14.6667	15.5623
6.78	42.214	42.1234	42.8566	14.5884	14.6744	15.5719
6.79	42.1016	42.1055	42.8446	14.6	14.6839	15.5815
6.8	42.0094	42.0886	42.8325	14.6494	14.6948	15.5911
6.81	41.9753	42.0732	42.8204	14.7372	14.7061	15.6006
6.82	42.0301	42.0594	42.8083	14.8077	14.7165	15.6102
6.83	42.1249	42.0465	42.7962	14.8349	14.7248	15.6198
6.84	42.2154	42.0337	42.7841	14.795	14.7315	15.6293
6.85	42.2499	42.0202	42.772	14.7075	14.7378	15.6389
6.86	42.1917	42.0059	42.7599	14.6368	14.7447	15.6485
6.87	42.0808	41.9912	42.7478	14.6235	14.7531	15.658
6.88	41.9577	41.9768	42.7357	14.6637	14.7637	15.6676
6.89	41.8717	41.9633	42.7235	14.755	14.776	15.6771
6.9	41.863	41.9509	42.7114	14.8522	14.7891	15.6866
6.91	41.9429	41.9394	42.6993	14.9113	14.8013	15.6962
6.92	42.0444	41.9283	42.6872	14.9047	14.8116	15.7057
6.93	42.1155	41.9168	42.675	14.8473	14.8194	15.7152
6.94	42.101	41.9046	42.6629	14.7843	14.8255	15.7247
6.95	42.0215	41.8915	42.6507	14.7246	14.8311	15.7342
6.96	41.9018	41.8782	42.6386	14.7338	14.8378	15.7437
6.97	41.7995	41.865	42.6264	14.7817	14.8477	15.7532
6.98	41.7417	41.8526	42.6143	14.8617	14.8595	15.7627
6.99	41.7776	41.8411	42.6021	14.9481	14.8709	15.7722
7	41.8579	41.8302	42.59	14.9921	14.8811	15.7817
7.01	41.952	41.8192	42.5778	14.966	14.8893	15.7912
7.02	41.9852	41.8075	42.5656	14.887	14.8972	15.8006
7.03	41.9445	41.7949	42.5535	14.8038	14.9055	15.8101
7.04	41.8282	41.7813	42.5413	14.7779	14.9145	15.8196
7.05	41.7124	41.7672	42.5291	14.7951	14.925	15.829
7.06	41.63	41.7533	42.5169	14.8712	14.937	15.8385
7.07	41.6027	41.7401	42.5047	14.9796	14.9495	15.8479
7.08	41.647	41.7275	42.4925	15.0609	14.961	15.8574
7.09	41.7478	41.7158	42.4803	15.075	14.9709	15.8668
7.1	41.8308	41.7043	42.4681	15.0259	14.9795	15.8762
7.11	41.8281	41.6926	42.4559	14.9534	14.9879	15.8857
7.12	41.7452	41.6806	42.4437	14.8759	14.9971	15.8951
7.13	41.6293	41.6688	42.4315	14.87	15.0081	15.9045
7.14	41.5358	41.6572	42.4193	14.9019	15.0211	15.9139
7.15	41.4912	41.6448	42.4071	14.9851	15.0354	15.9233
7.16	41.5372	41.6326	42.3949	15.0826	15.0497	15.9327
7.17	41.6266	41.6213	42.3827	15.1393	15.0626	15.9421
7.18	41.7324	41.6107	42.3704	15.1418	15.0735	15.9515
7.19	41.7688	41.6	42.3582	15.0619	15.083	15.9608
7.2	41.7085	41.5889	42.346	14.9532	15.092	15.9702
7.21	41.543	41.5777	42.3337	14.9041	15.102	15.9796
7.22	41.3241	41.5663	42.3215	14.9088	15.1139	15.9889
7.23	41.2103	41.5552	42.3093	15.0087	15.1276	15.9983
7.24	41.1601	41.5444	42.297	15.1315	15.1423	16.0076
7.25	41.1863	41.5339	42.2848	15.1749	15.1563	16.017
7.26	41.2703	41.5239	42.2725	15.1543	15.1688	16.0263
7.27	41.3379	41.514	42.2603	15.0461	15.1793	16.0357
7.28	41.3325	41.5038	42.248	14.9136	15.1887	16.045
7.29	41.2087	41.4932	42.2357	14.8494	15.1984	16.0543
7.3	41.0132	41.4821	42.2235	14.8974	15.2097	16.0636
7.31	40.8567	41.4713	42.2112	15.0099	15.2233	16.0729
7.32	40.7746	41.4609	42.1989	15.1422	15.2388	16.0822
7.33	40.8144	41.451	42.1867	15.268	15.2546	16.0915
7.34	40.9529	41.4417	42.1744	15.3459	15.2692	16.1008
7.35	41.1092	41.4325	42.1621	15.3526	15.2817	16.1101
7.36	41.1998	41.4229	42.1498	15.2993	15.2926	16.1193
7.37	41.1831	41.4127	42.1375	15.2324	15.3028	16.1286
7.38	41.0903	41.4019	42.1252	15.1886	15.3137	16.1379
7.39	41.0048	41.3908	42.113	15.179	15.3263	16.1471
7.4	40.9914	41.3795	42.1007	15.2248	15.3405	16.1564
7.41	41.0626	41.3685	42.0884	15.3274	15.3559	16.1656
7.42	41.2082	41.358	42.0761	15.4228	15.3707	16.1749
7.43	41.3719	41.3479	42.0638	15.4655	15.3838	16.1841
7.44	41.4905	41.3379	42.0514	15.4497	15.395	16.1933
7.45	41.5157	41.3274	42.0391	15.3987	15.4049	16.2025
7.46	41.443	41.3162	42.0268	15.3447	15.4147	16.2117
7.47	41.3302	41.3046	42.0145	15.3368	15.4257	16.2209
7.48	41.2271	41.293	42.0022	15.4044	15.4386	16.2301
7.49	41.1865	41.2818	41.9899	15.5058	15.4531	16.2393
7.5	41.2219	41.2713	41.9775	15.6106	15.468	16.2485
7.51	41.3294	41.2615	41.9652	15.6721	15.4818	16.2577
7.52	41.4526	41.2521	41.9529	15.6583	15.4935	16.2669
7.53	41.512	41.2426	41.9405	15.5703	15.5031	16.276
7.54	41.4882	41.2326	41.9282	15.4644	15.5114	16.2852
7.55	41.3729	41.222	41.9159	15.4035	15.52	16.2943
7.56	41.2366	41.211	41.9035	15.414	15.53	16.3035
7.57	41.1221	41.2002	41.8912	15.5029	15.5418	16.3126
7.58	41.0708	41.1897	41.8788	15.6347	15.555	16.3217
7.59	41.1269	41.1802	41.8665	15.7538	15.5682	16.3309
7.6	41.2327	41.1715	41.8541	15.7983	15.5805	16.34
7.61	41.3472	41.1631	41.8418	15.7598	15.5914	16.3491
7.62	41.3851	41.1547	41.8294	15.654	15.6011	16.3582
7.63	41.3331	41.1457	41.8171	15.5463	15.6109	16.3673
7.64	41.1974	41.1361	41.8047	15.5017	15.6216	16.3764
7.65	41.0472	41.1261	41.7923	15.5318	15.6344	16.3854
7.66	40.9422	41.1161	41.78	15.6446	15.6491	16.3945
7.67	40.9318	41.1065	41.7676	15.7736	15.6645	16.4036
7.68	41.01	41.0972	41.7552	15.8833	15.6792	16.4126
7.69	41.1453	41.0887	41.7428	15.9236	15.6921	16.4217
7.7	41.2562	41.0805	41.7304	15.8733	15.703	16.4307
7.71	41.2829	41.0719	41.7181	15.7838	15.7137	16.4398
7.72	41.2063	41.0624	41.7057	15.6952	15.7256	16.4488
7.73	41.0719	41.0521	41.6933	15.6677	15.7403	16.4578
7.74	40.9527	41.0412	41.6809	15.7121	15.7579	16.4669
7.75	40.8875	41.0302	41.6685	15.8232	15.7768	16.4759
7.76	40.9189	41.0211	41.6561	15.9465	15.795	16.4849
7.77	41.039	41.0119	41.6437	16.0486	15.8109	16.4939
7.78	41.1677	41.0009	41.6313	16.0586	15.8243	16.5029
7.79	41.2302	40.9898	41.6189	15.9943	15.8359	16.5118
7.8	41.2104	40.9784	41.6065	15.8976	15.847	16.5208
7.81	41.0993	40.9666	41.5941	15.8381	15.8592	16.5298
7.82	40.9576	40.955	41.5817	15.8444	15.8736	16.5387
7.83	40.855	40.9444	41.5693	15.897	15.89	16.5477
7.84	40.8396	40.9347	41.5569	15.9895	15.9071	16.5566
7.85	40.9042	40.9263	41.5445	16.0807	15.9232	16.5656
7.86	41.0245	40.9189	41.532	16.1225	15.9369	16.5745
7.87	41.1394	40.9119	41.5196	16.0768	15.9476	16.5834
7.88	41.1767	40.9049	41.5072	15.9741	15.9564	16.5923
7.89	41.1353	40.8977	41.4948	15.8859	15.9657	16.6013
7.9	41.0124	40.8907	41.4823	15.8487	15.9762	16.6102
7.91	40.8922	40.8839	41.4699	15.8844	15.9895	16.6191
7.92	40.8305	40.8775	41.4575	15.9632	16.0042	16.6279
7.93	40.8361	40.8717	41.4451	16.0604	16.0185	16.6368
7.94	40.921	40.8663	41.4326	16.1274	16.031	16.6457
7.95	41.0257	40.8611	41.4202	16.131	16.0406	16.6546
7.96	41.0986	40.8558	41.4077	16.0503	16.0473	16.6634
7.97	41.089	40.8501	41.3953	15.9397	16.0527	16.6723
7.98	40.996	40.8437	41.3828	15.8493	16.0583	16.6811
7.99	40.8621	40.8367	41.3704	15.8224	16.0667	16.6899
8	40.733	40.8288	41.358	15.8536	16.0781	16.6988
8.01	40.6808	40.8199	41.3455	15.9318	16.0916	16.7076
8.02	40.7101	40.8103	41.333	16.032	16.1051	16.7164
8.03	40.8077	40.8	41.3206	16.0761	16.117	16.7252
8.04	40.9082	40.7894	41.3081	16.0752	16.1265	16.734
8.05	40.9455	40.7784	41.2957	16.0207	16.1341	16.7428
8.06	40.9017	40.767	41.2832	15.9774	16.1413	16.7516
8.07	40.7908	40.7552	41.2708	15.966	16.1496	16.7603
8.08	40.6695	40.7429	41.2583	16.0264	16.1605	16.7691
8.09	40.6028	40.7303	41.2458	16.1159	16.1737	16.7778
8.1	40.601	40.7176	41.2333	16.2233	16.1879	16.7866
8.11	40.6844	40.705	41.2209	16.2942	16.2012	16.7953
8.12	40.8049	40.6925	41.2084	16.3048	16.2117	16.8041
8.13	40.8904	40.6803	41.1959	16.2497	16.2196	16.8128
8.14	40.9005	40.6682	41.1835	16.1812	16.2258	16.8215
8.15	40.824	40.656	41.171	16.1265	16.2318	16.8302
8.16	40.6953	40.6435	41.1585	16.1435	16.2396	16.8389
8.17	40.5894	40.6309	41.146	16.2413	16.2498	16.8476
8.18	40.5341	40.6184	41.1335	16.3805	16.2622	16.8563
8.19	40.5854	40.6063	41.121	16.5115	16.2751	16.865
8.2	40.7211	40.5945	41.1085	16.5751	16.2865	16.8737
8.21	40.8526	40.5831	41.0961	16.5497	16.2955	16.8823
8.22	40.9278	40.5719	41.0836	16.4561	16.3024	16.891
8.23	40.8963	40.5607	41.0711	16.3631	16.3081	16.8996
8.24	40.7807	40.5491	41.0586	16.326	16.3143	16.9083
8.25	40.6283	40.5374	41.0461	16.3577	16.3227	16.9169
8.26	40.5015	40.5257	41.0336	16.4619	16.3336	16.9255
8.27	40.4604	40.5142	41.0211	16.6065	16.3458	16.9341
8.28	40.486	40.5031	41.0086	16.7226	16.3578	16.9428
8.29	40.609	40.4924	40.9961	16.7468	16.3681	16.9514
8.3	40.7609	40.482	40.9836	16.6498	16.376	16.9599
8.31	40.7867	40.4715	40.9711	16.4655	16.3824	16.9685
8.32	40.6841	40.4606	40.9586	16.3071	16.3887	16.9771
8.33	40.4922	40.4494	40.946	16.221	16.3965	16.9857
8.34	40.311	40.4381	40.9335	16.3146	16.4069	16.9942
8.35	40.2063	40.4266	40.921	16.4003	16.4196	17.0028
8.36	40.3887	40.4153	40.9085	16.6075	16.433	17.0113
8.37	40.4271	40.4041	40.896	16.6882	16.4453	17.0199
8.38	40.2944	40.393	40.8835	16.6356	16.4554	17.0284
8.39	40.3918	40.3818	40.8709	16.5418	16.4632	17.0369
8.4	40.3848	40.3704	40.8584	16.3739	16.4702	17.0454
8.41	40.283	40.3583	40.8459	16.2279	16.4777	17.0539
8.42	40.1407	40.3459	40.8334	16.1583	16.4873	17.0624
8.43	40.047	40.3331	40.8208	16.1742	16.4995	17.0709
8.44	40.0362	40.3202	40.8083	16.3322	16.5138	17.0794
8.45	40.1383	40.3073	40.7958	16.502	16.528	17.0879
8.46	40.2948	40.2946	40.7833	16.6255	16.5406	17.0963
8.47	40.4194	40.2823	40.7707	16.6501	16.5507	17.1048
8.48	40.4867	40.2701	40.7582	16.5859	16.5584	17.1132
8.49	40.4713	40.2577	40.7457	16.4977	16.5653	17.1217
8.5	40.3512	40.2448	40.7331	16.4426	16.5729	17.1301
8.51	40.1956	40.2316	40.7206	16.4564	16.5825	17.1385
8.52	40.082	40.2182	40.708	16.5177	16.5939	17.1469
8.53	40.0698	40.2048	40.6955	16.6408	16.6063	17.1553
8.54	40.1609	40.1917	40.683	16.7517	16.6174	17.1637
8.55	40.3231	40.1792	40.6704	16.7898	16.6264	17.1721
8.56	40.4704	40.1675	40.6579	16.7391	16.633	17.1805
8.57	40.5116	40.1561	40.6453	16.6055	16.6381	17.1889
8.58	40.414	40.1448	40.6328	16.4923	16.6433	17.1973
8.59	40.2342	40.1334	40.6202	16.4439	16.6501	17.2056
8.6	40.05	40.1218	40.6077	16.4736	16.6592	17.214
8.61	39.9224	40.1105	40.5951	16.5791	16.6701	17.2223
8.62	39.8898	40.0993	40.5826	16.7161	16.6812	17.2306
8.63	39.9637	40.0886	40.57	16.8225	16.6903	17.239
8.64	40.0876	40.0786	40.5575	16.8391	16.6966	17.2473
8.65	40.1637	40.0693	40.5449	16.7515	16.7007	17.2556
8.66	40.1353	40.0604	40.5324	16.6444	16.7041	17.2639
8.67	40.0164	40.0516	40.5198	16.5692	16.7088	17.2722
8.68	39.8472	40.0426	40.5072	16.5672	16.7162	17.2804
8.69	39.7029	40.0334	40.4947	16.629	16.7267	17.2887
8.7	39.6444	40.0238	40.4821	16.7548	16.7389	17.297
8.71	39.6927	40.0141	40.4695	16.89	16.7508	17.3052
8.72	39.8251	40.0047	40.457	16.9523	16.7605	17.3135
8.73	39.9762	39.9955	40.4444	16.9321	16.7672	17.3217
8.74	40.0475	39.9867	40.4319	16.8362	16.7718	17.33
8.75	40.0042	39.9781	40.4193	16.7077	16.7762	17.3382
8.76	39.8666	39.9693	40.4067	16.6612	16.7827	17.3464
8.77	39.7105	39.9602	40.3941	16.6922	16.7931	17.3546
8.78	39.6147	39.9506	40.3816	16.7866	16.8072	17.3628
8.79	39.6029	39.9407	40.369	16.9232	16.8232	17.371
8.8	39.6958	39.9302	40.3564	17.0442	16.8379	17.3792
8.81	39.8552	39.9195	40.3439	17.0709	16.8504	17.3873
8.82	39.989	39.9088	40.3313	17	16.8589	17.3955
8.83	40.0281	39.898	40.3187	16.8792	16.8655	17.4037
8.84	39.9357	39.8874	40.3061	16.7774	16.8725	17.4118
8.85	39.7784	39.8766	40.2936	16.7569	16.8815	17.4199
8.86	39.6294	39.8656	40.281	16.8183	16.8939	17.4281
8.87	39.5517	39.8545	40.2684	16.9215	16.9092	17.4362
8.88	39.5924	39.843	40.2558	17.0525	16.9257	17.4443
8.89	39.7175	39.8315	40.2432	17.1451	16.9415	17.4524
8.9	39.8882	39.82	40.2307	17.1221	16.9539	17.4605
8.91	39.9774	39.8083	40.2181	16.9988	16.9631	17.4686
8.92	39.966	39.7968	40.2055	16.8496	16.9701	17.4767
8.93	39.8517	39.7858	40.1929	16.7322	16.977	17.4848
8.94	39.7011	39.7753	40.1803	16.7076	16.9854	17.4928
8.95	39.571	39.7651	40.1677	16.7666	16.9961	17.5009
8.96	39.5148	39.7549	40.1551	16.8902	17.0087	17.5089
8.97	39.5637	39.7429	40.1426	17.013	17.0212	17.5169
8.98	39.701	39.7311	40.13	17.0925	17.0321	17.525
8.99	39.8122	39.7213	40.1174	17.0437	17.04	17.533
9	39.8451	39.7111	40.1048	16.9299	17.0278	17.541
9.01	39.7534	39.7006	40.0922	16.8238	17.038	17.549
9.02	39.5903	39.6902	40.0796	16.7557	17.0488	17.557
9.03	39.4177	39.6798	40.067	16.7799	17.0602	17.565
9.04	39.2907	39.6689	40.0544	16.875	17.0717	17.573
9.05	39.2748	39.6573	40.0418	17.0091	17.0824	17.5809
9.06	39.3725	39.6449	40.0292	17.1174	17.0921	17.5889
9.07	39.5364	39.6318	40.0166	17.1472	17.101	17.5968
9.08	39.6651	39.6181	40.004	17.0733	17.1093	17.6048
9.09	39.6721	39.6034	39.9914	16.9556	17.1174	17.6127
9.1	39.5774	39.5874	39.9788	16.8795	17.1258	17.6206
9.11	39.4167	39.5703	39.9662	16.8869	17.1345	17.6286
9.12	39.2705	39.5523	39.9536	16.9757	17.143	17.6365
9.13	39.2019	39.5342	39.941	17.1335	17.1505	17.6444
9.14	39.2485	39.516	39.9284	17.3131	17.1565	17.6523
9.15	39.4163	39.4976	39.9158	17.4376	17.1612	17.6601
9.16	39.6011	39.4788	39.9032	17.4403	17.1648	17.668
9.17	39.7279	39.4592	39.8906	17.3458	17.168	17.6759
9.18	39.7183	39.4388	39.878	17.2156	17.1716	17.6837
9.19	39.6122	39.418	39.8654	17.1402	17.1758	17.6916
9.2	39.4691	39.3975	39.8528	17.1459	17.1806	17.6994
9.21	39.359	39.3778	39.8402	17.2455	17.1859	17.7072
9.22	39.3221	39.3592	39.8276	17.4133	17.1913	17.7151
9.23	39.4164	39.3414	39.815	17.5872	17.1966	17.7229
9.24	39.5988	39.3238	39.8024	17.6798	17.2017	17.7307
9.25	39.7815	39.3062	39.7898	17.6548	17.2067	17.7385
9.26	39.8711	39.2885	39.7772	17.534	17.2119	17.7463
9.27	39.8376	39.2713	39.7646	17.3827	17.2173	17.754
9.28	39.7021	39.255	39.752	17.2889	17.223	17.7618
9.29	39.5546	39.2402	39.7394	17.2752	17.2289	17.7696
9.3	39.4425	39.2266	39.7268	17.3573	17.2347	17.7773
9.31	39.4311	39.2139	39.7142	17.497	17.2406	17.7851
9.32	39.5418	39.2013	39.7016	17.6241	17.2466	17.7928
9.33	39.6918	39.1884	39.689	17.6645	17.2528	17.8005
9.34	39.8317	39.175	39.6763	17.6086	17.2592	17.8082
9.35	39.8548	39.1615	39.6637	17.4642	17.2661	17.8159
9.36	39.7636	39.1485	39.6511	17.334	17.2736	17.8236
9.37	39.593	39.1363	39.6385	17.2656	17.2815	17.8313
9.38	39.4276	39.1249	39.6259	17.2744	17.2894	17.839
9.39	39.3326	39.1138	39.6133	17.348	17.2974	17.8467
9.4	39.32	39.1028	39.6007	17.4792	17.3051	17.8543
9.41	39.4247	39.0913	39.5881	17.5828	17.3129	17.862
9.42	39.5512	39.0795	39.5755	17.5968	17.3208	17.8697
9.43	39.63	39.0672	39.5628	17.5072	17.3291	17.8773
9.44	39.6064	39.0547	39.5502	17.364	17.3378	17.8849
9.45	39.4735	39.0424	39.5376	17.2622	17.3471	17.8925
9.46	39.3044	39.0304	39.525	17.2245	17.3564	17.9001
9.47	39.1507	39.0188	39.5124	17.2658	17.3655	17.9078
9.48	39.0691	39.0072	39.4998	17.3765	17.3741	17.9153
9.49	39.1006	38.9953	39.4872	17.5075	17.3824	17.9229
9.5	39.2119	38.9829	39.4746	17.5956	17.3903	17.9305
9.51	39.3437	38.97	39.4619	17.5878	17.3984	17.9381
9.52	39.3941	38.9567	39.4493	17.4936	17.4072	17.9456
9.53	39.3529	38.9433	39.4367	17.3923	17.4167	17.9532
9.54	39.2241	38.9299	39.4241	17.3374	17.4267	17.9607
9.55	39.0771	38.9168	39.4115	17.3674	17.4369	17.9683
9.56	38.971	38.9039	39.3989	17.457	17.4467	17.9758
9.57	38.944	38.8912	39.3863	17.5815	17.4559	17.9833
9.58	39.0004	38.8784	39.3737	17.6895	17.4644	17.9908
9.59	39.1028	38.8651	39.361	17.7282	17.4723	17.9983
9.6	39.1585	38.8516	39.3484	17.6749	17.4803	18.0058
9.61	39.1098	38.8377	39.3358	17.5981	17.4889	18.0133
9.62	39.0249	38.8239	39.3232	17.5378	17.4978	18.0207
9.63	38.881	38.8104	39.3106	17.5395	17.5072	18.0282
9.64	38.7325	38.7974	39.298	17.5682	17.5165	18.0357
9.65	38.6374	38.7849	39.2854	17.6193	17.5251	18.0431
9.66	38.6354	38.7725	39.2727	17.6764	17.5328	18.0505
9.67	38.7059	38.7598	39.2601	17.7043	17.5398	18.058
9.68	38.7628	38.7462	39.2475	17.6509	17.5461	18.0654
9.69	38.7124	38.7316	39.2349	17.5729	17.5525	18.0728
9.7	38.5319	38.7166	39.2223	17.512	17.5596	18.0802
9.71	38.2774	38.7013	39.2097	17.5014	17.5671	18.0876
9.72	38.0293	38.6862	39.1971	17.4768	17.5749	18.095
9.73	37.8857	38.6715	39.1844	17.4222	17.5823	18.1023
9.74	37.8623	38.657	39.1718	17.3695	17.5885	18.1097
9.75	37.9432	38.6424	39.1592	17.3201	17.5935	18.1171
9.76	38.0468	38.6271	39.1466	17.2304	17.5974	18.1244
9.77	38.1004	38.6106	39.134	17.1214	17.6007	18.1317
9.78	38.0369	38.5929	39.1214	17.0443	17.6043	18.1391
9.79	37.8946	38.5746	39.1088	17.0014	17.6089	18.1464
9.8	37.756	38.556	39.0961	17.0275	17.6143	18.1537
9.81	37.6734	38.5375	39.0835	17.1092	17.6202	18.161
9.82	37.6717	38.5194	39.0709	17.2394	17.6259	18.1683
9.83	37.729	38.5018	39.0583	17.3555	17.6309	18.1756
9.84	37.8383	38.4839	39.0457	17.4382	17.6345	18.1829
9.85	37.9599	38.4652	39.0331	17.4477	17.6371	18.1901
9.86	38.02	38.4453	39.0205	17.3742	17.6393	18.1974
9.87	38.0504	38.4244	39.0079	17.305	17.6419	18.2047
9.88	38.0527	38.4027	38.9952	17.2566	17.6457	18.2119
9.89	38.0467	38.3812	38.9826	17.2739	17.6507	18.2191
9.9	38.0636	38.3598	38.97	17.339	17.6564	18.2263
9.91	38.1037	38.3392	38.9574	17.4682	17.6622	18.2336
9.92	38.1706	38.3191	38.9448	17.6097	17.6674	18.2408
9.93	38.2613	38.2989	38.9322	17.7019	17.6715	18.248
9.94	38.355	38.2781	38.9196	17.7083	17.6747	18.2552
9.95	38.4175	38.2563	38.907	17.6716	17.6777	18.2623
9.96	38.4293	38.2337	38.8944	17.62	17.6816	18.2695
9.97	38.3938	38.211	38.8818	17.6094	17.6865	18.2767
9.98	38.3303	38.1888	38.8691	17.6514	17.6926	18.2838
9.99	38.2698	38.1675	38.8565	17.7492	17.6996	18.291
10	38.2662	38.1473	38.8439	17.8624	17.7068	18.2981
10.01	38.3141	38.1278	38.8313	17.9826	17.7134	18.3052
10.02	38.4257	38.1084	38.8187	18.0259	17.7191	18.3123
10.03	38.502	38.0885	38.8061	18.0066	17.7242	18.3195
10.04	38.5138	38.0676	38.7935	17.9391	17.7294	18.3266
10.05	38.4494	38.0462	38.7809	17.8953	17.7353	18.3336
10.06	38.3259	38.0251	38.7683	17.8845	17.7421	18.3407
10.07	38.2212	38.0049	38.7557	17.9132	17.7497	18.3478
10.08	38.1484	37.986	38.7431	17.9709	17.7574	18.3549
10.09	38.1516	37.9682	38.7305	18.0485	17.7647	18.3619
10.1	38.2215	37.9511	38.7179	18.105	17.7711	18.369
10.11	38.3222	37.9338	38.7053	18.1096	17.7763	18.376
10.12	38.374	37.9154	38.6927	18.0603	17.7809	18.383
10.13	38.3385	37.8961	38.6801	17.9911	17.7856	18.3901
10.14	38.2379	37.8763	38.6675	17.9454	17.7909	18.3971
10.15	38.1131	37.8566	38.6549	17.9395	17.7968	18.4041
10.16	38.0088	37.8379	38.6423	17.9594	17.8031	18.4111
10.17	37.9791	37.8203	38.6297	18.0012	17.8092	18.4181
10.18	38.0139	37.8035	38.6171	18.0366	17.8146	18.425
10.19	38.0958	37.787	38.6045	18.053	17.8192	18.432
10.2	38.1705	37.7701	38.5919	18.0154	17.8229	18.439
10.21	38.1673	37.7525	38.5793	17.9633	17.8268	18.4459
10.22	38.0768	37.7347	38.5667	17.8983	17.8309	18.4528
10.23	37.9592	37.7166	38.5541	17.8958	17.8356	18.4598
10.24	37.8499	37.6991	38.5415	17.9047	17.8406	18.4667
10.25	37.7747	37.6826	38.5289	17.9165	17.8461	18.4736
10.26	37.7792	37.6671	38.5163	17.9451	17.8517	18.4805
10.27	37.828	37.6522	38.5037	17.9578	17.8571	18.4874
10.28	37.8909	37.6373	38.4911	17.9139	17.8623	18.4943
10.29	37.9075	37.622	38.4785	17.8492	17.8675	18.5012
10.3	37.8494	37.6067	38.4659	17.8117	17.8731	18.5081
10.31	37.7289	37.5921	38.4533	17.794	17.8793	18.5149
10.32	37.5927	37.5787	38.4407	17.8308	17.8861	18.5218
10.33	37.4835	37.5667	38.4281	17.8608	17.8939	18.5286
10.34	37.4504	37.5557	38.4156	17.8934	17.9027	18.5355
10.35	37.4841	37.5451	38.403	17.9171	17.9121	18.5423
10.36	37.5606	37.5345	38.3904	17.9024	17.9218	18.5491
10.37	37.6105	37.5235	38.3778	17.8395	17.9317	18.5559
10.38	37.591	37.5119	38.3652	17.7841	17.9419	18.5627
10.39	37.5004	37.5003	38.3526	17.7723	17.9528	18.5695
10.4	37.3609	37.4889	38.34	17.7964	17.9644	18.5763
10.41	37.2341	37.4778	38.3275	17.8583	17.9766	18.5831
10.42	37.1683	37.4669	38.3149	17.9406	17.9892	18.5898
10.43	37.1852	37.4562	38.3023	18.0086	18.0013	18.5966
10.44	37.254	37.4458	38.2897	18.0247	18.0127	18.6033
10.45	37.3367	37.4354	38.2771	17.9922	18.0229	18.6101
10.46	37.3747	37.4243	38.2645	17.9196	18.0322	18.6168
10.47	37.3404	37.4126	38.252	17.8547	18.0416	18.6235
10.48	37.2158	37.3998	38.2394	17.842	18.0513	18.6302
10.49	37.0937	37.3864	38.2268	17.8886	18.0619	18.6369
10.5	36.9701	37.3723	38.2142	17.9722	18.0578	18.6436
10.51	36.9468	37.3582	38.2017	18.0625	18.0698	18.6503
10.52	36.9967	37.3442	38.1891	18.1206	18.081	18.657
10.53	37.0966	37.3304	38.1765	18.1157	18.0907	18.6636
10.54	37.1773	37.3165	38.1639	18.0596	18.099	18.6703
10.55	37.1909	37.3017	38.1514	17.9737	18.1064	18.677
10.56	37.1234	37.2859	38.1388	17.9283	18.1138	18.6836
10.57	37.0134	37.2694	38.1262	17.9343	18.1219	18.6902
10.58	36.9092	37.2523	38.1136	18.0034	18.1309	18.6969
10.59	36.8588	37.2355	38.1011	18.1146	18.1406	18.7035
10.6	36.877	37.2194	38.0885	18.2192	18.1502	18.7101
10.61	36.9671	37.2038	38.0759	18.2758	18.159	18.7167
10.62	37.0744	37.1885	38.0634	18.2797	18.1667	18.7233
10.63	37.1445	37.1725	38.0508	18.2125	18.1731	18.7298
10.64	37.1061	37.1556	38.0383	18.129	18.1791	18.7364
10.65	37.0069	37.1379	38.0257	18.0841	18.1854	18.743
10.66	36.9215	37.12	38.0131	18.0868	18.1924	18.7495
10.67	36.8651	37.1025	38.0006	18.1391	18.2003	18.7561
10.68	36.8583	37.0857	37.988	18.2056	18.2085	18.7626
10.69	36.9249	37.0698	37.9754	18.2587	18.2162	18.7691
10.7	37.0295	37.0543	37.9629	18.2727	18.223	18.7756
10.71	37.1156	37.0385	37.9503	18.2327	18.2289	18.7822
10.72	37.1234	37.022	37.9378	18.1407	18.2341	18.7887
10.73	37.0549	37.0044	37.9252	18.0688	18.2396	18.7952
10.74	36.9509	36.9864	37.9127	18.0286	18.2461	18.8016
10.75	36.8475	36.9684	37.9001	18.0512	18.2538	18.8081
10.76	36.8087	36.9509	37.8876	18.1244	18.2621	18.8146
10.77	36.8397	36.9343	37.875	18.1948	18.2706	18.821
10.78	36.9187	36.9185	37.8625	18.2427	18.2787	18.8275
10.79	37.001	36.9028	37.8499	18.2409	18.2862	18.8339
10.8	37.057	36.8868	37.8374	18.1805	18.2738	18.8403
10.81	37.0311	36.87	37.8248	18.1389	18.2824	18.8468
10.82	36.9508	36.8526	37.8123	18.098	18.2909	18.8532
10.83	36.8401	36.8353	37.7997	18.1062	18.2989	18.8596
10.84	36.7598	36.8186	37.7872	18.1523	18.3065	18.866
10.85	36.7344	36.8028	37.7747	18.2289	18.3141	18.8724
10.86	36.768	36.7881	37.7621	18.2995	18.3224	18.8787
10.87	36.8325	36.7741	37.7496	18.3313	18.3319	18.8851
10.88	36.8963	36.76	37.737	18.3245	18.3424	18.8915
10.89	36.9129	36.7455	37.7245	18.2809	18.3537	18.8978
10.9	36.8614	36.7304	37.712	18.2503	18.3648	18.9042
10.91	36.7726	36.7156	37.6994	18.2618	18.3755	18.9105
10.92	36.6539	36.7017	37.6869	18.3333	18.3861	18.9168
10.93	36.5764	36.6897	37.6744	18.4153	18.397	18.9232
10.94	36.5484	36.6796	37.6618	18.4849	18.4091	18.9295
10.95	36.5852	36.6712	37.6493	18.512	18.4226	18.9358
10.96	36.6563	36.6634	37.6368	18.4917	18.437	18.9421
10.97	36.721	36.6555	37.6243	18.4235	18.4513	18.9483
10.98	36.7012	36.6469	37.6117	18.3611	18.4645	18.9546
10.99	36.6315	36.6384	37.5992	18.358	18.4775	18.9609
11	36.5088	36.6314	37.5867	18.4088	18.464	18.9671
11.01	36.4174	36.6278	37.5742	18.5088	18.4663	18.9734
11.02	36.3471	36.6277	37.5617	18.6285	18.4689	18.9796
11.03	36.3773	36.629	37.5491	18.7036	18.4722	18.9858
11.04	36.4808	36.6298	37.5366	18.7305	18.4762	18.9921
11.05	36.5716	36.6283	37.5241	18.6718	18.4809	18.9983
11.06	36.6208	36.6242	37.5116	18.5837	18.4859	19.0045
11.07	36.5982	36.6189	37.4991	18.5039	18.4912	19.0107
11.08	36.5125	36.6133	37.4866	18.4863	18.4969	19.0169
11.09	36.4225	36.6077	37.4741	18.5283	18.5027	19.023
11.1	36.3487	36.6016	37.4615	18.6111	18.5088	19.0292
11.11	36.3533	36.5947	37.449	18.7121	18.5156	19.0354
11.12	36.4141	36.5865	37.4365	18.7784	18.5229	19.0415
11.13	36.5021	36.5772	37.424	18.7723	18.5307	19.0477
11.14	36.572	36.5672	37.4115	18.7155	18.5389	19.0538
11.15	36.5687	36.5566	37.399	18.6049	18.5474	19.0599
11.16	36.5071	36.545	37.3865	18.5118	18.556	19.066
11.17	36.4238	36.5321	37.374	18.5121	18.5646	19.0722
11.18	36.329	36.5173	37.3615	18.5587	18.5733	19.0783
11.19	36.294	36.5013	37.349	18.6271	18.5824	19.0843
11.2	36.321	36.4847	37.3365	18.7018	18.5917	19.0904
11.21	36.3852	36.4684	37.324	18.7226	18.6013	19.0965
11.22	36.46	36.453	37.3115	18.6914	18.611	19.1026
11.23	36.49	36.4377	37.2991	18.6116	18.6207	19.1086
11.24	36.458	36.4219	37.2866	18.5204	18.6302	19.1147
11.25	36.3761	36.4055	37.2741	18.4849	18.6393	19.1207
11.26	36.2799	36.3886	37.2616	18.482	18.6481	19.1267
11.27	36.2031	36.3717	37.2491	18.5181	18.6567	19.1328
11.28	36.1965	36.3555	37.2366	18.5737	18.6652	19.1388
11.29	36.2175	36.3407	37.2242	18.6237	18.6736	19.1448
11.3	36.2731	36.3273	37.2117	18.6325	18.6821	19.1508
11.31	36.3199	36.3145	37.1992	18.5873	18.6905	19.1568
11.32	36.3173	36.3014	37.1867	18.5403	18.6988	19.1627
11.33	36.2531	36.2878	37.1742	18.5124	18.707	19.1687
11.34	36.1585	36.2737	37.1618	18.5474	18.7152	19.1747
11.35	36.0566	36.2597	37.1493	18.5984	18.7231	19.1806
11.36	36.0008	36.2466	37.1368	18.6688	18.7312	19.1866
11.37	36.0018	36.2346	37.1244	18.7261	18.7392	19.1925
11.38	36.0565	36.2238	37.1119	18.7619	18.7473	19.1984
11.39	36.122	36.2138	37.0994	18.75	18.7555	19.2044
11.4	36.1599	36.2036	37.087	18.7039	18.7638	19.2103
11.41	36.1401	36.1928	37.0745	18.6905	18.7721	19.2162
11.42	36.0517	36.1815	37.062	18.7147	18.7803	19.2221
11.43	35.9869	36.1701	37.0496	18.8097	18.7886	19.228
11.44	35.9342	36.1591	37.0371	18.9199	18.797	19.2338
11.45	35.9394	36.1491	37.0247	19.0251	18.8055	19.2397
11.46	36.0015	36.1401	37.0122	19.0683	18.8141	19.2456
11.47	36.0826	36.1318	36.9998	19.0743	18.8226	19.2514
11.48	36.1269	36.1236	36.9873	19.0539	18.8308	19.2572
11.49	36.1298	36.115	36.9749	19.0275	18.839	19.2631
11.5	36.0867	36.1057	36.9624	19.045	18.8469	19.2689
11.51	36.0525	36.096	36.95	19.1065	18.8549	19.2747
11.52	36.0525	36.0863	36.9375	19.2074	18.8631	19.2805
11.53	36.1383	36.077	36.9251	19.2799	18.8717	19.2863
11.54	36.2637	36.0686	36.9126	19.3647	18.8807	19.2921
11.55	36.4257	36.0611	36.9002	19.3575	18.8899	19.2979
11.56	36.5471	36.0539	36.8878	19.331	18.8992	19.3037
11.57	36.5983	36.0464	36.8753	19.3322	18.9084	19.3094
11.58	36.5756	36.038	36.8629	19.3759	18.9175	19.3152
11.59	36.5653	36.0288	36.8505	19.5007	18.9264	19.321
11.6	36.6546	36.0192	36.838	19.6261	18.9353	19.3267
11.61	36.9192	36.01	36.8256	19.6926	18.9444	19.3324
11.62	37.2184	36.0014	36.8132	19.666	18.9536	19.3381
11.63	37.3335	35.9939	36.8008	19.5665	18.9633	19.3439
11.64	37.2736	35.9869	36.7883	19.5582	18.9731	19.3496
11.65	37.0783	35.9797	36.7759	19.5936	18.9831	19.3553
11.66	36.8362	35.9716	36.7635	19.6577	18.9929	19.361
11.67	36.7408	35.9627	36.7511	19.604	19.0025	19.3666
11.68	36.6642	35.9528	36.7387	19.5488	19.0119	19.3723
11.69	36.5332	35.9429	36.7263	19.5324	19.0213	19.378
11.7	36.3541	35.9332	36.7139	19.5777	19.031	19.3836
11.71	36.1348	35.9245	36.7014	19.5862	19.0409	19.3893
11.72	35.9594	35.9167	36.689	19.5296	19.0511	19.3949
11.73	35.8739	35.9091	36.6766	19.2698	19.0614	19.4005
11.74	35.882	35.9012	36.6642	18.8484	19.0716	19.4062
11.75	35.8884	35.8924	36.6518	18.4123	19.0815	19.4118
11.76	35.7987	35.8831	36.6394	18.0831	19.0909	19.4174
11.77	35.5514	35.8731	36.627	17.963	19.0998	19.423
11.78	35.2269	35.8632	36.6146	18.025	19.1085	19.4286
11.79	34.9762	35.8539	36.6022	18.2097	19.1173	19.4341
11.8	34.8436	35.8454	36.5898	18.4177	19.1265	19.4397
11.81	34.9109	35.8377	36.5775	18.5778	19.1361	19.4453
11.82	35.098	35.8301	36.5651	18.5916	19.1461	19.4508
11.83	35.2329	35.8221	36.5527	18.5037	19.156	19.4564
11.84	35.2332	35.8133	36.5403	18.392	19.1655	19.4619
11.85	35.1208	35.8038	36.5279	18.3243	19.1745	19.4674
11.86	34.9628	35.7941	36.5155	18.3227	19.1829	19.473
11.87	34.8735	35.7847	36.5031	18.4128	19.191	19.4785
11.88	34.904	35.7761	36.4908	18.5574	19.1989	19.484
11.89	35.0604	35.7683	36.4784	18.727	19.2068	19.4895
11.9	35.3038	35.7613	36.466	18.8511	19.2149	19.495
11.91	35.4824	35.7545	36.4537	18.8832	19.2232	19.5004
11.92	35.5377	35.7472	36.4413	18.8684	19.2313	19.5059
11.93	35.4787	35.7391	36.4289	18.8619	19.2393	19.5114
11.94	35.3495	35.7306	36.4166	18.8865	19.247	19.5168
11.95	35.2511	35.7219	36.4042	18.9587	19.2547	19.5223
11.96	35.2572	35.7138	36.3918	19.0775	19.2623	19.5277
11.97	35.3624	35.7065	36.3795	19.1982	19.2701	19.5331
11.98	35.5383	35.7001	36.3671	19.283	19.278	19.5386
11.99	35.6984	35.6943	36.3548	19.3162	19.2861	19.544
12	35.7712	35.6883	36.3424	19.3027	19.294	19.5494
12.01	35.7559	35.6816	36.3301	19.2778	19.3017	19.5548
12.02	35.6589	35.6743	36.3177	19.2731	19.3094	19.5602
12.03	35.567	35.6665	36.3054	19.3235	19.317	19.5655
12.04	35.5166	35.6586	36.293	19.4013	19.3249	19.5709
12.05	35.5491	35.651	36.2807	19.4897	19.3332	19.5763
12.06	35.6482	35.6442	36.2683	19.5578	19.3418	19.5816
12.07	35.7605	35.6377	36.256	19.5602	19.3507	19.587
12.08	35.8373	35.6313	36.2437	19.5012	19.3596	19.5923
12.09	35.8539	35.6246	36.2313	19.4094	19.3684	19.5976
12.1	35.7873	35.6172	36.219	19.3303	19.377	19.603
12.11	35.6877	35.6092	36.2067	19.3006	19.3855	19.6083
12.12	35.5992	35.6004	36.1943	19.3313	19.3943	19.6136
12.13	35.5288	35.5912	36.182	19.3958	19.4037	19.6189
12.14	35.5647	35.5816	36.1697	19.4461	19.4139	19.6242
12.15	35.6365	35.5717	36.1574	19.4737	19.4246	19.6294
12.16	35.7207	35.5615	36.145	19.4279	19.4355	19.6347
12.17	35.7462	35.5505	36.1327	19.3356	19.4463	19.64
12.18	35.7011	35.5388	36.1204	19.2652	19.4566	19.6452
12.19	35.5937	35.5262	36.1081	19.2288	19.4664	19.6505
12.2	35.4683	35.5126	36.0958	19.2533	19.4759	19.6557
12.21	35.3871	35.4973	36.0835	19.3462	19.4858	19.661
12.22	35.3769	35.4797	36.0712	19.4374	19.4967	19.6662
12.23	35.4422	35.4603	36.0589	19.5055	19.5089	19.6714
12.24	35.5344	35.4409	36.0466	19.5241	19.5218	19.6766
12.25	35.6079	35.423	36.0343	19.4678	19.535	19.6818
12.26	35.5974	35.4068	36.022	19.3904	19.5477	19.687
12.27	35.5339	35.3918	36.0097	19.3405	19.5592	19.6922
12.28	35.4097	35.3763	35.9974	19.3568	19.5695	19.6973
12.29	35.3042	35.3602	35.9851	19.4324	19.579	19.7025
12.3	35.2578	35.3446	35.9728	19.5636	19.5884	19.7077
12.31	35.2979	35.3306	35.9605	19.6893	19.5984	19.7128
12.32	35.3991	35.3197	35.9482	19.7271	19.6095	19.7179
12.33	35.4951	35.3115	35.936	19.6972	19.6216	19.7231
12.34	35.5483	35.3047	35.9237	19.5989	19.6338	19.7282
12.35	35.5151	35.2976	35.9114	19.4963	19.6449	19.7333
12.36	35.4327	35.2893	35.8991	19.4518	19.6544	19.7384
12.37	35.3038	35.2803	35.8869	19.4857	19.6624	19.7435
12.38	35.2249	35.2721	35.8746	19.6101	19.6694	19.7486
12.39	35.1994	35.2661	35.8623	19.737	19.658	19.7537
12.4	35.2742	35.2628	35.8501	19.8404	19.667	19.7588
12.41	35.3804	35.2619	35.8378	19.8657	19.6734	19.7638
12.42	35.4755	35.2617	35.8255	19.8015	19.6783	19.7689
12.43	35.4884	35.2602	35.8133	19.6928	19.6829	19.7739
12.44	35.4235	35.2571	35.801	19.5881	19.6886	19.779
12.45	35.3132	35.2525	35.7888	19.5531	19.6954	19.784
12.46	35.2014	35.2471	35.7765	19.606	19.7034	19.7891
12.47	35.1358	35.242	35.7643	19.7063	19.7118	19.7941
12.48	35.1622	35.2375	35.752	19.8379	19.7202	19.7991
12.49	35.2533	35.2337	35.7398	19.935	19.7276	19.8041
12.5	35.3728	35.2302	35.7275	19.9406	19.71	19.8091
12.51	35.446	35.2263	35.7153	19.8619	19.7264	19.8141
12.52	35.4354	35.2212	35.7031	19.777	19.7458	19.819
12.53	35.3473	35.2149	35.6908	19.7108	19.7655	19.824
12.54	35.2179	35.2076	35.6786	19.7141	19.7836	19.829
12.55	35.1118	35.1999	35.6664	19.7978	19.7987	19.8339
12.56	35.0683	35.1923	35.6541	19.9238	19.8113	19.8389
12.57	35.1223	35.1852	35.6419	20.0419	19.8225	19.8438
12.58	35.2264	35.1787	35.6297	20.1014	19.8341	19.8487
12.59	35.3525	35.1726	35.6175	20.0684	19.8473	19.8537
12.6	35.4002	35.1665	35.6053	19.9677	19.8626	19.8586
12.61	35.3538	35.1597	35.593	19.8545	19.8789	19.8635
12.62	35.2451	35.1518	35.5808	19.7957	19.8947	19.8684
12.63	35.1165	35.1432	35.5686	19.8243	19.9085	19.8733
12.64	35.0247	35.1339	35.5564	19.9199	19.9199	19.8781
12.65	35.0234	35.1243	35.5442	20.0585	19.9294	19.883
12.66	35.1079	35.1149	35.532	20.1511	19.938	19.8879
12.67	35.2243	35.1061	35.5198	20.1912	19.9472	19.8927
12.68	35.2999	35.0981	35.5076	20.117	19.9579	19.8976
12.69	35.3127	35.0903	35.4954	19.9968	19.9698	19.9024
12.7	35.2369	35.0818	35.4832	19.8848	19.9612	19.9073
12.71	35.1177	35.0724	35.471	19.8523	19.9713	19.9121
12.72	34.9935	35.062	35.4588	19.8926	19.9824	19.9169
12.73	34.933	35.051	35.4466	19.9785	19.9946	19.9217
12.74	34.9761	35.0401	35.4345	20.0601	20.007	19.9265
12.75	35.0734	35.0292	35.4223	20.1117	20.0185	19.9313
12.76	35.1855	35.0192	35.4101	20.0888	20.0284	19.9361
12.77	35.2225	35.0098	35.3979	19.9788	20.037	19.9409
12.78	35.1759	35.0005	35.3858	19.8647	20.0448	19.9457
12.79	35.0595	34.9908	35.3736	19.8097	20.0528	19.9504
12.8	34.9212	34.9803	35.3614	19.8325	20.0618	19.9552
12.81	34.8028	34.9691	35.3493	19.9204	20.0722	19.9599
12.82	34.7818	34.9572	35.3371	20.0354	20.0834	19.9647
12.83	34.87	34.9451	35.3249	20.1388	20.0943	19.9694
12.84	34.9929	34.9332	35.3128	20.157	20.1039	19.9741
12.85	35.1044	34.9219	35.3006	20.0563	20.1119	19.9788
12.86	35.1131	34.9112	35.2885	19.9224	20.1185	19.9835
12.87	35.0284	34.9008	35.2763	19.831	20.1247	19.9882
12.88	34.8693	34.8898	35.2642	19.8222	20.1316	19.9929
12.89	34.7121	34.8782	35.252	19.896	20.1398	19.9976
12.9	34.639	34.866	35.2399	20.0454	20.1497	20.0023
12.91	34.6656	34.8533	35.2277	20.172	20.1604	20.0069
12.92	34.8146	34.8404	35.2156	20.2525	20.1706	20.0116
12.93	34.9644	34.8275	35.2035	20.2178	20.1795	20.0163
12.94	35.054	34.8155	35.1913	20.1049	20.1869	20.0209
12.95	35.0238	34.8041	35.1792	19.9892	20.1937	20.0255
12.96	34.8886	34.7929	35.1671	19.9407	20.2004	20.0302
12.97	34.7056	34.7813	35.155	19.9869	20.2081	20.0348
12.98	34.5557	34.7692	35.1428	20.1279	20.2173	20.0394
12.99	34.5035	34.7566	35.1307	20.319	20.2274	20.044
13	34.5713	34.7437	35.1186	20.4479	20.2187	20.0486
13.01	34.7422	34.7307	35.1065	20.5045	20.2266	20.0532
13.02	34.8799	34.7181	35.0944	20.4367	20.2331	20.0578
13.03	34.9266	34.7064	35.0823	20.3019	20.2385	20.0624
13.04	34.849	34.6955	35.0702	20.1799	20.2438	20.0669
13.05	34.6784	34.6847	35.0581	20.1803	20.2497	20.0715
13.06	34.4735	34.6737	35.046	20.2912	20.257	20.076
13.07	34.3403	34.6622	35.0339	20.5358	20.2655	20.0806
13.08	34.3318	34.6503	35.0218	20.8068	20.2747	20.0851
13.09	34.4393	34.6381	35.0097	20.9677	20.2838	20.0896
13.1	34.6442	34.6259	34.9976	21.0074	20.2915	20.0942
13.11	34.8314	34.6143	34.9855	20.8719	20.2977	20.0987
13.12	34.8611	34.6034	34.9734	20.655	20.3031	20.1032
13.13	34.7769	34.5928	34.9613	20.4826	20.3086	20.1077
13.14	34.5895	34.5821	34.9493	20.426	20.3153	20.1122
13.15	34.428	34.5712	34.9372	20.5258	20.3234	20.1166
13.16	34.3314	34.5598	34.9251	20.7346	20.3327	20.1211
13.17	34.3921	34.548	34.913	20.9819	20.3426	20.1256
13.18	34.5773	34.536	34.901	21.1414	20.3517	20.13
13.19	34.8035	34.5241	34.8889	21.1284	20.3592	20.1345
13.2	34.9505	34.5126	34.8768	20.9348	20.3651	20.1389
13.21	34.9511	34.5014	34.8648	20.6667	20.3704	20.1434
13.22	34.809	34.4902	34.8527	20.4768	20.376	20.1478
13.23	34.6168	34.4786	34.8407	20.4063	20.3829	20.1522
13.24	34.4381	34.4666	34.8286	20.4841	20.3913	20.1566
13.25	34.3532	34.4542	34.8166	20.6546	20.4008	20.161
13.26	34.4111	34.4415	34.8045	20.8867	20.4105	20.1654
13.27	34.5889	34.4285	34.7925	21.0072	20.4192	20.1698
13.28	34.7832	34.4158	34.7805	20.9504	20.4259	20.1742
13.29	34.896	34.4038	34.7684	20.7487	20.4312	20.1786
13.3	34.824	34.392	34.7564	20.495	20.4359	20.1829
13.31	34.6499	34.3802	34.7444	20.3224	20.4414	20.1873
13.32	34.4397	34.3679	34.7323	20.2661	20.4483	20.1916
13.33	34.2669	34.3552	34.7203	20.3383	20.4566	20.196
13.34	34.2001	34.342	34.7083	20.5086	20.4661	20.2003
13.35	34.2521	34.3284	34.6963	20.6956	20.4757	20.2046
13.36	34.4294	34.3149	34.6842	20.7795	20.4839	20.209
13.37	34.5753	34.3021	34.6722	20.7062	20.4901	20.2133
13.38	34.6273	34.2903	34.6602	20.5036	20.4948	20.2176
13.39	34.5251	34.2791	34.6482	20.2793	20.499	20.2219
13.4	34.3181	34.2678	34.6362	20.1581	20.5037	20.2262
13.41	34.1192	34.2562	34.6242	20.1539	20.5095	20.2304
13.42	33.9523	34.244	34.6122	20.273	20.5165	20.2347
13.43	33.9067	34.2312	34.6002	20.4758	20.5242	20.239
13.44	34.0081	34.2181	34.5882	20.6624	20.5316	20.2432
13.45	34.1608	34.2054	34.5762	20.7511	20.5375	20.2475
13.46	34.3102	34.1937	34.5642	20.6645	20.5416	20.2517
13.47	34.3378	34.1831	34.5522	20.484	20.5445	20.256
13.48	34.2068	34.1731	34.5403	20.3344	20.5471	20.2602
13.49	34.0122	34.1631	34.5283	20.2735	20.5502	20.2644
13.5	33.8283	34.1528	34.5163	20.3397	20.5372	20.2686
13.51	33.7108	34.1416	34.5043	20.4784	20.5392	20.2729
13.52	33.7413	34.1298	34.4924	20.6752	20.541	20.2771
13.53	33.8418	34.1172	34.4804	20.8314	20.543	20.2812
13.54	34.0394	34.105	34.4684	20.8612	20.5459	20.2854
13.55	34.1702	34.0939	34.4565	20.7388	20.5496	20.2896
13.56	34.1547	34.084	34.4445	20.5536	20.5535	20.2938
13.57	34.0284	34.075	34.4325	20.4505	20.5566	20.2979
13.58	33.8408	34.0661	34.4206	20.4559	20.5587	20.3021
13.59	33.7018	34.0567	34.4086	20.5689	20.5597	20.3062
13.6	33.6429	34.0465	34.3967	20.7727	20.5599	20.3104
13.61	33.7014	34.0353	34.3847	20.9708	20.56	20.3145
13.62	33.8551	34.0235	34.3728	21.0817	20.5603	20.3186
13.63	34.0635	34.0123	34.3609	21.0391	20.5615	20.3227
13.64	34.1604	34.0025	34.3489	20.87	20.5631	20.3269
13.65	34.1213	33.9941	34.337	20.6794	20.5645	20.331
13.66	33.9813	33.9863	34.3251	20.5529	20.565	20.3351
13.67	33.814	33.9785	34.3131	20.5542	20.5644	20.3391
13.68	33.6933	33.97	34.3012	20.6682	20.5633	20.3432
13.69	33.6802	33.9604	34.2893	20.8328	20.5621	20.3473
13.7	33.7845	33.9499	34.2774	20.9966	20.5615	20.3514
13.71	33.9704	33.9384	34.2655	21.0509	20.5624	20.3554
13.72	34.1192	33.9271	34.2535	20.9542	20.5648	20.3595
13.73	34.1558	33.9171	34.2416	20.7608	20.5684	20.3635
13.74	34.0588	33.9079	34.2297	20.591	20.5718	20.3675
13.75	33.8933	33.8989	34.2178	20.527	20.5742	20.3716
13.76	33.7293	33.8895	34.2059	20.5591	20.5754	20.3756
13.77	33.6447	33.879	34.194	20.6745	20.5758	20.3796
13.78	33.6689	33.8671	34.1821	20.8057	20.5762	20.3836
13.79	33.7929	33.8536	34.1702	20.8934	20.5781	20.3876
13.8	33.9579	33.839	34.1584	20.8569	20.5824	20.3916
13.81	34.0481	33.8248	34.1465	20.6917	20.5891	20.3956
13.82	33.995	33.8117	34.1346	20.5028	20.597	20.3996
13.83	33.8438	33.7992	34.1227	20.3745	20.6048	20.4035
13.84	33.6621	33.7867	34.1108	20.3652	20.6112	20.4075
13.85	33.5252	33.7736	34.099	20.4587	20.6158	20.4115
13.86	33.488	33.7596	34.0871	20.6199	20.6196	20.4154
13.87	33.535	33.7444	34.0752	20.7912	20.6234	20.4193
13.88	33.6868	33.7281	34.0634	20.8694	20.6287	20.4233
13.89	33.8401	33.7117	34.0515	20.7906	20.6364	20.4272
13.9	33.8906	33.696	34.0396	20.599	20.6462	20.4311
13.91	33.8109	33.6814	34.0278	20.4228	20.657	20.435
13.92	33.6307	33.6672	34.0159	20.3509	20.6669	20.4389
13.93	33.4557	33.6528	34.0041	20.3838	20.6747	20.4428
13.94	33.3353	33.6377	33.9922	20.5406	20.6804	20.4467
13.95	33.3277	33.6217	33.9804	20.728	20.6851	20.4506
13.96	33.4439	33.6052	33.9686	20.8747	20.6901	20.4545
13.97	33.6384	33.5881	33.9567	20.9392	20.6968	20.4583
13.98	33.7935	33.5715	33.9449	20.7958	20.7059	20.4622
13.99	33.8136	33.5561	33.9331	20.6075	20.717	20.4661
14	33.6986	33.5421	33.9212	20.4663	20.7282	20.4699
14.01	33.5102	33.5287	33.9094	20.4424	20.7376	20.4737
14.02	33.3311	33.5153	33.8976	20.5616	20.7438	20.4776
14.03	33.2281	33.5019	33.8858	20.7631	20.7471	20.4814
14.04	33.2853	33.488	33.874	21.0044	20.7491	20.4852
14.05	33.4603	33.4732	33.8622	21.1671	20.7514	20.489
14.06	33.682	33.4583	33.8503	21.1761	20.7557	20.4928
14.07	33.8323	33.4438	33.8385	21.0081	20.7628	20.4966
14.08	33.8259	33.4303	33.8267	20.7607	20.7722	20.5004
14.09	33.6612	33.4184	33.8149	20.6207	20.7818	20.5042
14.1	33.4613	33.4079	33.8031	20.5945	20.7894	20.508
14.11	33.2873	33.3979	33.7914	20.7156	20.7941	20.5117
14.12	33.2373	33.3881	33.7796	20.9284	20.7963	20.5155
14.13	33.287	33.3775	33.7678	21.1549	20.7974	20.5192
14.14	33.4878	33.3662	33.756	21.3113	20.7993	20.523
14.15	33.7055	33.3542	33.7442	21.2646	20.8035	20.5267
14.16	33.8343	33.3423	33.7324	21.0331	20.8109	20.5305
14.17	33.7975	33.3319	33.7207	20.7839	20.8203	20.5342
14.18	33.6231	33.323	33.7089	20.6407	20.83	20.5379
14.19	33.4242	33.3157	33.6971	20.6515	20.8378	20.5416
14.2	33.2668	33.3088	33.6854	20.8026	20.8432	20.5453
14.21	33.22	33.3014	33.6736	21.0268	20.8463	20.549
14.22	33.3116	33.2928	33.6618	21.2677	20.8488	20.5527
14.23	33.5294	33.2827	33.6501	21.3963	20.8526	20.5564
14.24	33.7348	33.2715	33.6383	21.2839	20.8589	20.5601
14.25	33.83	33.2611	33.6266	21.0254	20.8685	20.5637
14.26	33.7354	33.2526	33.6149	20.7615	20.88	20.5674
14.27	33.5357	33.2461	33.6031	20.6058	20.8915	20.571
14.28	33.313	33.2408	33.5914	20.6023	20.901	20.5747
14.29	33.1619	33.2352	33.5796	20.731	20.9079	20.5783
14.3	33.1674	33.2285	33.5679	20.947	20.9127	20.582
14.31	33.2538	33.2198	33.5562	21.1583	20.9169	20.5856
14.32	33.4699	33.2093	33.5445	21.2186	20.9223	20.5892
14.33	33.6454	33.1984	33.5327	21.0914	20.9304	20.5928
14.34	33.6642	33.1889	33.521	20.817	20.9413	20.5964
14.35	33.5084	33.1821	33.5093	20.5725	20.954	20.6
14.36	33.2831	33.1771	33.4976	20.4273	20.9661	20.6036
14.37	33.0688	33.1724	33.4859	20.4033	20.976	20.6072
14.38	32.9504	33.1667	33.4742	20.5059	20.983	20.6108
14.39	32.9369	33.159	33.4625	20.6888	20.9878	20.6143
14.4	33.0453	33.149	33.4508	20.878	20.9917	20.6179
14.41	33.2331	33.1372	33.4391	20.9204	20.9965	20.6214
14.42	33.3566	33.1256	33.4274	20.7882	21.0036	20.625
14.43	33.2969	33.1164	33.4157	20.5718	21.0129	20.6285
14.44	33.1064	33.1099	33.404	20.3793	21.0232	20.6321
14.45	32.8565	33.1046	33.3923	20.3128	21.0325	20.6356
14.46	32.6618	33.0989	33.3806	20.371	21.0396	20.6391
14.47	32.567	33.0914	33.369	20.4824	21.044	20.6426
14.48	32.6206	33.0816	33.3573	20.6123	21.0465	20.6461
14.49	32.794	33.0694	33.3456	20.6764	21.0483	20.6496
14.5	32.9941	33.0561	33.334	20.5849	21.0511	20.6531
14.51	33.0585	33.0439	33.3223	20.3934	21.0557	20.6566
14.52	32.9319	33.0341	33.3106	20.2136	21.0619	20.6601
14.53	32.6942	33.0268	33.299	20.1038	21.0682	20.6636
14.54	32.4428	33.0202	33.2873	20.1123	21.0731	20.667
14.55	32.2702	33.0129	33.2757	20.1628	21.0755	20.6705
14.56	32.2506	33.0036	33.264	20.2506	21.0759	20.6739
14.57	32.3602	32.9917	33.2524	20.3343	21.0752	20.6774
14.58	32.5714	32.9778	33.2407	20.2983	21.0747	20.6808
14.59	32.7665	32.9634	33.2291	20.1489	21.0759	20.6843
14.6	32.8232	32.9505	33.2175	19.9457	21.0791	20.6877
14.61	32.6952	32.9408	33.2058	19.7949	21.0836	20.6911
14.62	32.4987	32.9332	33.1942	19.7615	21.0881	20.6945
14.63	32.33	32.9262	33.1826	19.8314	21.091	20.6979
14.64	32.2289	32.9183	33.171	20.0101	21.0921	20.7013
14.65	32.2167	32.9082	33.1594	20.244	21.0918	20.7047
14.66	32.3618	32.8954	33.1477	20.4444	21.0912	20.7081
14.67	32.5491	32.8807	33.1361	20.536	21.0918	20.7115
14.68	32.7052	32.8658	33.1245	20.4589	21.0946	20.7148
14.69	32.7645	32.8532	33.1129	20.2917	21.0994	20.7182
14.7	32.7406	32.8438	33.1013	20.1389	21.1051	20.7215
14.71	32.6186	32.8367	33.0897	20.1131	21.1103	20.7249
14.72	32.5298	32.8298	33.0781	20.2206	21.1138	20.7282
14.73	32.4624	32.8215	33.0665	20.512	21.1155	20.7316
14.74	32.4715	32.8111	33.055	20.8611	21.1166	20.7349
14.75	32.5813	32.7978	33.0434	21.1848	21.1185	20.7382
14.76	32.7355	32.7827	33.0318	21.3372	21.1229	20.7415
14.77	32.8932	32.7681	33.0202	21.2938	21.1303	20.7448
14.78	32.9605	32.7558	33.0086	21.0994	21.1402	20.7481
14.79	32.951	32.7464	32.9971	20.9199	21.1508	20.7514
14.8	32.8732	32.7386	32.9855	20.8779	21.1601	20.7547
14.81	32.7473	32.7308	32.9739	20.9756	21.1668	20.758
14.82	32.6526	32.7217	32.9624	21.2224	21.171	20.7613
14.83	32.637	32.71	32.9508	21.5593	21.1739	20.7645
14.84	32.7099	32.6957	32.9393	21.8443	21.1775	20.7678
14.85	32.8939	32.6798	32.9277	21.9749	21.1834	20.7711
14.86	33.0998	32.6643	32.9162	21.8666	21.1921	20.7743
14.87	33.1952	32.6516	32.9046	21.6068	21.203	20.7776
14.88	33.1686	32.6414	32.8931	21.3943	21.2144	20.7808
14.89	33.0187	32.6326	32.8816	21.3309	21.2239	20.784
14.9	32.8673	32.6236	32.87	21.4521	21.2305	20.7872
14.91	32.7299	32.6126	32.8585	21.699	21.2342	20.7904
14.92	32.7044	32.5992	32.847	22.0209	21.2366	20.7937
14.93	32.7967	32.5833	32.8355	22.2763	21.2396	20.7969
14.94	33.0138	32.5662	32.8239	22.2976	21.2444	20.8001
14.95	33.2297	32.5501	32.8124	22.068	21.2517	20.8032
14.96	33.2864	32.537	32.8009	21.7133	21.2607	20.8064
14.97	33.1692	32.5263	32.7894	21.4286	21.2699	20.8096
14.98	32.9556	32.5169	32.7779	21.3435	21.2772	20.8128
14.99	32.7311	32.5069	32.7664	21.4449	21.2816	20.8159
15	32.5804	32.4953	32.7549	21.6834	21.2835	20.8191
15.01	32.5283	32.4812	32.7434	22.0006	21.2844	20.8222
15.02	32.6513	32.4649	32.7319	22.2541	21.2862	20.8254
15.03	32.8808	32.4481	32.7204	22.238	21.2901	20.8285
15.04	33.0534	32.4332	32.7089	21.9642	21.296	20.8316
15.05	33.0266	32.4215	32.6975	21.628	21.303	20.8348
15.06	32.8375	32.4127	32.686	21.395	21.3098	20.8379
15.07	32.5735	32.4048	32.6745	21.3453	21.3144	20.841
15.08	32.3536	32.3963	32.663	21.4847	21.3164	20.8441
15.09	32.2101	32.3854	32.6516	21.7416	21.3161	20.8472
15.1	32.2255	32.3717	32.6401	22.0552	21.3155	20.8503
15.11	32.4143	32.3557	32.6287	22.2656	21.3161	20.8533
15.12	32.6282	32.3401	32.6172	22.2352	21.3189	20.8564
15.13	32.7473	32.3277	32.6057	21.9535	21.3235	20.8595
15.14	32.6553	32.3191	32.5943	21.6682	21.3292	20.8625
15.15	32.4489	32.3134	32.5829	21.4822	21.334	20.8656
15.16	32.209	32.3083	32.5714	21.4855	21.3366	20.8687
15.17	32.0062	32.3018	32.56	21.6528	21.3369	20.8717
15.18	31.9503	32.2929	32.5485	21.9558	21.3355	20.8747
15.19	32.0476	32.2811	32.5371	22.2966	21.3346	20.8778
15.2	32.2628	32.2676	32.5257	22.4966	21.3357	20.8808
15.21	32.5181	32.255	32.5143	22.4349	21.3394	20.8838
15.22	32.5915	32.2458	32.5028	22.1404	21.3452	20.8868
15.23	32.4856	32.2399	32.4914	21.8056	21.3517	20.8898
15.24	32.2756	32.2358	32.48	21.6091	21.3573	20.8928
15.25	32.0597	32.2313	32.4686	21.5779	21.3607	20.8958
15.26	31.9166	32.2249	32.4572	21.7302	21.3617	20.8988
15.27	31.8931	32.2156	32.4458	22.0214	21.3616	20.9018
15.28	32.0341	32.2037	32.4344	22.3443	21.3622	20.9047
15.29	32.3045	32.1904	32.423	22.5552	21.365	20.9077
15.3	32.5269	32.178	32.4116	22.4432	21.3704	20.9107
15.31	32.5995	32.168	32.4002	22.1394	21.3779	20.9136
15.32	32.4548	32.1602	32.3888	21.8062	21.3861	20.9166
15.33	32.2288	32.1535	32.3774	21.565	21.3935	20.9195
15.34	32.0243	32.1464	32.3661	21.4933	21.3985	20.9224
15.35	31.8758	32.1373	32.3547	21.578	21.4011	20.9254
15.36	31.889	32.1255	32.3433	21.8262	21.4028	20.9283
15.37	32.0636	32.1115	32.3319	22.0935	21.4055	20.9312
15.38	32.3029	32.0962	32.3206	22.2097	21.4102	20.9341
15.39	32.4865	32.0819	32.3092	22.1	21.4172	20.937
15.4	32.483	32.0692	32.2979	21.8126	21.4259	20.9399
15.41	32.331	32.0585	32.2865	21.5132	21.435	20.9428
15.42	32.1184	32.0488	32.2751	21.3013	21.4427	20.9457
15.43	31.896	32.0387	32.2638	21.2094	21.4485	20.9486
15.44	31.7913	32.0267	32.2525	21.2601	21.4525	20.9514
15.45	31.8153	32.0123	32.2411	21.4361	21.4564	20.9543
15.46	31.9538	31.9954	32.2298	21.6094	21.4613	20.9571
15.47	32.2009	31.977	32.2184	21.6468	21.4682	20.96
15.48	32.2989	31.9591	32.2071	21.4893	21.4771	20.9628
15.49	32.2445	31.9429	32.1958	21.2445	21.4874	20.9657
15.5	32.072	31.9289	32.1845	21.0457	21.4979	20.9685
15.51	31.8387	31.9157	32.1732	20.9344	21.5072	20.9713
15.52	31.6395	31.9022	32.1618	20.9536	21.5147	20.9742
15.53	31.5411	31.887	32.1505	21.0923	21.5212	20.977
15.54	31.5758	31.8697	32.1392	21.2793	21.5278	20.9798
15.55	31.7211	31.8499	32.1279	21.4157	21.5357	20.9826
15.56	31.9142	31.8288	32.1166	21.3931	21.5449	20.9854
15.57	31.993	31.8085	32.1053	21.2307	21.5556	20.9882
15.58	31.9281	31.791	32.094	21.0408	21.567	20.9909
15.59	31.7453	31.7758	32.0827	20.9292	21.5776	20.9937
15.6	31.5268	31.7619	32.0714	20.9398	21.5864	20.9965
15.61	31.3418	31.7478	32.0602	21.0734	21.5928	20.9992
15.62	31.2583	31.7325	32.0489	21.2916	21.5976	21.002
15.63	31.3294	31.715	32.0376	21.4971	21.6021	21.0048
15.64	31.4951	31.6952	32.0263	21.6057	21.6075	21.0075
15.65	31.6861	31.6747	32.0151	21.5358	21.6142	21.0102
15.66	31.789	31.6561	32.0038	21.3302	21.6219	21.013
15.67	31.7127	31.6406	31.9925	21.1404	21.6296	21.0157
15.68	31.536	31.6279	31.9813	21.0938	21.6358	21.0184
15.69	31.3018	31.6161	31.97	21.2235	21.6394	21.0211
15.7	31.1309	31.6042	31.9588	21.5203	21.6404	21.0238
15.71	31.0613	31.5905	31.9475	21.8978	21.64	21.0265
15.72	31.1789	31.5742	31.9363	22.2403	21.6398	21.0292
15.73	31.4219	31.5563	31.9251	22.3736	21.6408	21.0319
15.74	31.6521	31.5381	31.9138	22.2069	21.6434	21.0346
15.75	31.7551	31.5221	31.9026	21.8851	21.6468	21.0373
15.76	31.6594	31.5093	31.8914	21.5866	21.65	21.0399
15.77	31.4669	31.4984	31.8801	21.4315	21.6515	21.0426
15.78	31.281	31.4886	31.8689	21.47	21.6504	21.0453
15.79	31.135	31.4778	31.8577	21.7145	21.6474	21.0479
15.8	31.1388	31.4648	31.8465	22.0595	21.6437	21.0506
15.81	31.3038	31.449	31.8353	22.4105	21.6413	21.0532
15.82	31.5809	31.4309	31.8241	22.5379	21.6414	21.0558
15.83	31.7796	31.4134	31.8129	22.343	21.6437	21.0585
15.84	31.8331	31.3983	31.8017	21.9619	21.6473	21.0611
15.85	31.6814	31.3861	31.7905	21.5904	21.6504	21.0637
15.86	31.4504	31.376	31.7793	21.3838	21.6512	21.0663
15.87	31.2355	31.3661	31.7681	21.3574	21.6488	21.0689
15.88	31.1046	31.3551	31.7569	21.5184	21.6438	21.0715
15.89	31.1015	31.3416	31.7457	21.8475	21.6379	21.0741
15.9	31.2621	31.325	31.7346	22.1422	21.6335	21.0767
15.91	31.526	31.3069	31.7234	22.2975	21.6324	21.0793
15.92	31.6817	31.2893	31.7122	22.1481	21.6343	21.0818
15.93	31.7205	31.2742	31.701	21.8292	21.638	21.0844
15.94	31.6	31.262	31.6899	21.5295	21.6414	21.087
15.95	31.365	31.2514	31.6787	21.3594	21.6425	21.0895
15.96	31.1572	31.2411	31.6676	21.3455	21.641	21.0921
15.97	31.0441	31.2292	31.6564	21.4839	21.6376	21.0946
15.98	31.0442	31.2147	31.6453	21.7361	21.6344	21.0971
15.99	31.2292	31.1977	31.6341	21.9248	21.6335	21.0997
16	31.4079	31.1793	31.623	21.994	21.6354	21.1022
16.01	31.5848	31.1619	31.6119	21.7997	21.6397	21.1047
16.02	31.5748	31.1472	31.6007	21.5329	21.6449	21.1072
16.03	31.423	31.1346	31.5896	21.2685	21.6489	21.1097
16.04	31.1851	31.1236	31.5785	21.1345	21.6505	21.1122
16.05	30.972	31.1123	31.5673	21.1594	21.6491	21.1147
16.06	30.8507	31.0997	31.5562	21.3026	21.6458	21.1172
16.07	30.8724	31.0846	31.5451	21.5207	21.6424	21.1197
16.08	31.0217	31.0674	31.534	21.7246	21.6411	21.1222
16.09	31.2142	31.0498	31.5229	21.7074	21.642	21.1246
16.1	31.3195	31.0338	31.5118	21.5212	21.6447	21.1271
16.11	31.2679	31.0203	31.5007	21.3139	21.6475	21.1296
16.12	31.0968	31.0091	31.4896	21.1434	21.6491	21.132
16.13	30.8709	30.9988	31.4785	21.1194	21.6481	21.1345
16.14	30.7024	30.9882	31.4674	21.2299	21.6443	21.1369
16.15	30.6155	30.9758	31.4563	21.4609	21.6386	21.1393
16.16	30.6776	30.9611	31.4452	21.6948	21.6329	21.1418
16.17	30.8379	30.9446	31.4342	21.8362	21.6292	21.1442
16.18	31.0424	30.9278	31.4231	21.7906	21.6279	21.1466
16.19	31.1192	30.9122	31.412	21.5836	21.6283	21.149
16.2	31.045	30.8988	31.401	21.3401	21.6291	21.1514
16.21	30.8779	30.8871	31.3899	21.1999	21.6288	21.1538
16.22	30.6781	30.876	31.3788	21.2035	21.6264	21.1562
16.23	30.531	30.8644	31.3678	21.3481	21.6216	21.1586
16.24	30.4833	30.8508	31.3567	21.6076	21.6154	21.161
16.25	30.5833	30.8353	31.3457	21.8437	21.6095	21.1634
16.26	30.7728	30.8185	31.3346	21.9547	21.6054	21.1657
16.27	30.9643	30.8024	31.3236	21.8978	21.6032	21.1681
16.28	31.0277	30.7884	31.3126	21.6386	21.6022	21.1704
16.29	30.9309	30.7761	31.3015	21.3585	21.6016	21.1728
16.3	30.7645	30.765	31.2905	21.2562	21.6003	21.1751
16.31	30.5776	30.7536	31.2795	21.2797	21.5975	21.1775
16.32	30.4337	30.7415	31.2685	21.4636	21.5932	21.1798
16.33	30.4628	30.7275	31.2574	21.7115	21.5884	21.1822
16.34	30.5441	30.7119	31.2464	21.9585	21.5845	21.1845
16.35	30.7294	30.6958	31.2354	22.0855	21.5823	21.1868
16.36	30.8888	30.6811	31.2244	21.9454	21.5819	21.1891
16.37	30.9013	30.669	31.2134	21.6964	21.5825	21.1914
16.38	30.8176	30.6591	31.2024	21.4452	21.5833	21.1937
16.39	30.6389	30.6498	31.1914	21.3053	21.5836	21.196
16.4	30.473	30.6404	31.1804	21.331	21.5829	21.1983
16.41	30.3576	30.6296	31.1694	21.5094	21.5818	21.2006
16.42	30.3275	30.617	31.1585	21.7975	21.5811	21.2029
16.43	30.4747	30.6025	31.1475	22.0567	21.5818	21.2051
16.44	30.6544	30.5875	31.1365	22.1432	21.5844	21.2074
16.45	30.8004	30.5732	31.1255	22.0005	21.588	21.2097
16.46	30.8341	30.5612	31.1146	21.7651	21.592	21.2119
16.47	30.7278	30.5507	31.1036	21.5238	21.5953	21.2142
16.48	30.5593	30.541	31.0926	21.396	21.5976	21.2164
16.49	30.3993	30.5311	31.0817	21.4282	21.5991	21.2186
16.5	30.299	30.5201	31.0707	21.5491	21.6002	21.2209
16.51	30.3319	30.5075	31.0598	21.7786	21.6021	21.2231
16.52	30.4646	30.493	31.0488	21.9803	21.6057	21.2253
16.53	30.631	30.4777	31.0379	22.0275	21.6107	21.2275
16.54	30.7584	30.4628	31.0269	21.9042	21.6162	21.2297
16.55	30.7425	30.4492	31.016	21.6563	21.6211	21.2319
16.56	30.6215	30.4371	31.0051	21.4367	21.6247	21.2341
16.57	30.4464	30.4257	30.9942	21.3057	21.6268	21.2363
16.58	30.3198	30.4142	30.9832	21.31	21.6277	21.2385
16.59	30.2422	30.4023	30.9723	21.4171	21.628	21.2407
16.6	30.2639	30.3885	30.9614	21.5548	21.6291	21.2429
16.61	30.3696	30.3734	30.9505	21.6888	21.6314	21.245
16.62	30.5537	30.3572	30.9396	21.6681	21.6346	21.2472
16.63	30.599	30.3414	30.9287	21.5466	21.638	21.2494
16.64	30.5649	30.3269	30.9178	21.3829	21.6404	21.2515
16.65	30.4256	30.3138	30.9069	21.2649	21.6409	21.2537
16.66	30.28	30.3017	30.896	21.2378	21.6394	21.2558
16.67	30.1385	30.2898	30.8851	21.2954	21.636	21.2579
16.68	30.1156	30.2774	30.8742	21.4148	21.6318	21.2601
16.69	30.166	30.2636	30.8633	21.5248	21.6284	21.2622
16.7	30.3056	30.2487	30.8525	21.5824	21.6263	21.2643
16.71	30.4401	30.233	30.8416	21.4896	21.6254	21.2664
16.72	30.4857	30.2179	30.8307	21.3675	21.6252	21.2685
16.73	30.3989	30.2039	30.8198	21.2649	21.6247	21.2706
16.74	30.2535	30.1911	30.809	21.2771	21.6232	21.2727
16.75	30.0764	30.1789	30.7981	21.4246	21.6205	21.2748
16.76	29.9454	30.167	30.7873	21.6147	21.6161	21.2769
16.77	29.9086	30.1545	30.7764	21.8246	21.6112	21.279
16.78	29.9593	30.1411	30.7656	22.0227	21.6067	21.2811
16.79	30.0503	30.1269	30.7547	22.03	21.6036	21.2831
16.8	30.1171	30.1122	30.7439	21.8555	21.6019	21.2852
16.81	30.1099	30.0983	30.733	21.5733	21.601	21.2872
16.82	30.0023	30.0851	30.7222	21.3204	21.6006	21.2893
16.83	29.8567	30.0726	30.7114	21.1876	21.6	21.2913
16.84	29.6882	30.0607	30.7006	21.2413	21.5986	21.2934
16.85	29.6135	30.0493	30.6897	21.4953	21.5962	21.2954
16.86	29.649	30.0379	30.6789	21.7925	21.593	21.2975
16.87	29.844	30.0259	30.6681	22.051	21.5899	21.2995
16.88	30.0147	30.0131	30.6573	22.0758	21.5873	21.3015
16.89	30.053	29.9998	30.6465	21.8951	21.5854	21.3035
16.9	29.9559	29.9868	30.6357	21.7092	21.5843	21.3055
16.91	29.7541	29.9742	30.6249	21.6151	21.5839	21.3075
16.92	29.5924	29.9625	30.6141	21.634	21.5842	21.3095
16.93	29.4895	29.9518	30.6033	21.7921	21.5847	21.3115
16.94	29.5313	29.9414	30.5925	21.9957	21.5855	21.3135
16.95	29.7122	29.9313	30.5817	22.202	21.5861	21.3155
16.96	29.9754	29.9203	30.571	22.3241	21.5868	21.3175
16.97	30.1953	29.9081	30.5602	22.2463	21.5874	21.3194
16.98	30.2662	29.8957	30.5494	22.0368	21.5882	21.3214
16.99	30.1586	29.8829	30.5387	21.8021	21.5894	21.3233
17	29.9899	29.8708	30.5279	21.6316	21.5914	21.3253
17.01	29.8377	29.8597	30.5171	21.602	21.5942	21.3272
17.02	29.7772	29.8497	30.5064	21.7022	21.5977	21.3292
17.03	29.8321	29.8405	30.4956	21.8485	21.6017	21.3311
17.04	29.9574	29.8307	30.4849	21.9793	21.6062	21.3331
17.05	30.1092	29.8198	30.4741	22.0244	21.6114	21.335
17.06	30.2208	29.8073	30.4634	21.9485	21.6178	21.3369
17.07	30.1839	29.7936	30.4527	21.7733	21.6204	21.3388
17.08	30.0629	29.7801	30.4419	21.567	21.623	21.3407
17.09	29.9064	29.7674	30.4312	21.4235	21.6251	21.3426
17.1	29.7737	29.7559	30.4205	21.3679	21.626	21.3445
17.11	29.7329	29.7458	30.4098	21.4358	21.6257	21.3464
17.12	29.7685	29.7362	30.399	21.5599	21.6245	21.3483
17.13	29.8321	29.7261	30.3883	21.6754	21.6236	21.3502
17.14	29.9255	29.7144	30.3776	21.73	21.6238	21.3521
17.15	29.9508	29.701	30.3669	21.6842	21.6254	21.354
17.16	29.896	29.687	30.3562	21.567	21.6278	21.3558
17.17	29.7805	29.6729	30.3455	21.4404	21.6302	21.3577
17.18	29.6559	29.6598	30.3348	21.3774	21.6317	21.3595
17.19	29.5959	29.648	30.3241	21.3346	21.6319	21.3614
17.2	29.5599	29.6377	30.3134	21.358	21.6307	21.3632
17.21	29.5877	29.6283	30.3028	21.385	21.6288	21.3651
17.22	29.6237	29.6184	30.2921	21.3844	21.6273	21.3669
17.23	29.6651	29.6065	30.2814	21.3703	21.6272	21.3688
17.24	29.6639	29.5931	30.2707	21.3359	21.6288	21.3706
17.25	29.6012	29.5785	30.2601	21.2949	21.631	21.3724
17.26	29.5044	29.5641	30.2494	21.283	21.633	21.3742
17.27	29.4131	29.5503	30.2388	21.3116	21.634	21.376
17.28	29.3743	29.5385	30.2281	21.3503	21.6336	21.3778
17.29	29.3557	29.5287	30.2174	21.4083	21.6316	21.3796
17.3	29.4046	29.5203	30.2068	21.4405	21.6289	21.3814
17.31	29.4254	29.5112	30.1962	21.4063	21.6269	21.3832
17.32	29.4368	29.5004	30.1855	21.364	21.6265	21.385
17.33	29.402	29.4873	30.1749	21.3096	21.6276	21.3868
17.34	29.3191	29.4733	30.1643	21.3103	21.6296	21.3885
17.35	29.229	29.4597	30.1536	21.3921	21.6315	21.3903
17.36	29.1744	29.4481	30.143	21.5184	21.6323	21.3921
17.37	29.1716	29.4398	30.1324	21.6332	21.6312	21.3938
17.38	29.2138	29.4336	30.1218	21.7185	21.6285	21.3956
17.39	29.3205	29.4267	30.1112	21.7287	21.6252	21.3973
17.4	29.3479	29.418	30.1005	21.6918	21.6228	21.3991
17.41	29.3543	29.4082	30.0899	21.5899	21.6219	21.4008
17.42	29.2857	29.3984	30.0793	21.5259	21.6225	21.4025
17.43	29.1663	29.3895	30.0687	21.5513	21.624	21.4043
17.44	29.09	29.3818	30.0582	21.6246	21.6253	21.406
17.45	29.1037	29.3754	30.0476	21.7642	21.6258	21.4077
17.46	29.2011	29.3696	30.037	21.8985	21.6248	21.4094
17.47	29.319	29.3636	30.0264	21.9806	21.6224	21.4111
17.48	29.4216	29.3559	30.0158	21.9708	21.6196	21.4128
17.49	29.4146	29.3467	30.0052	21.8728	21.6177	21.4145
17.5	29.3583	29.3373	29.9947	21.7593	21.6174	21.4162
17.51	29.2456	29.3286	29.9841	21.6883	21.6187	21.4179
17.52	29.1549	29.3216	29.9735	21.6556	21.6208	21.4196
17.53	29.1391	29.316	29.963	21.6755	21.623	21.4212
17.54	29.2089	29.3111	29.9524	21.7367	21.6245	21.4229
17.55	29.3206	29.3059	29.9419	21.76	21.625	21.4246
17.56	29.3913	29.2993	29.9313	21.7592	21.6245	21.4262
17.57	29.4232	29.2904	29.9208	21.7364	21.6242	21.4279
17.58	29.3906	29.2797	29.9103	21.6643	21.6248	21.4295
17.59	29.275	29.2685	29.8997	21.6246	21.6266	21.4312
17.6	29.1755	29.2581	29.8892	21.6041	21.6292	21.4328
17.61	29.1335	29.2491	29.8787	21.5989	21.6322	21.4345
17.62	29.1453	29.2414	29.8681	21.5866	21.6347	21.4361
17.63	29.2157	29.2342	29.8576	21.5561	21.6364	21.4377
17.64	29.2896	29.2266	29.8471	21.4886	21.6372	21.4393
17.65	29.3249	29.2179	29.8366	21.4212	21.6376	21.4409
17.66	29.2917	29.208	29.8261	21.3836	21.6388	21.4425
17.67	29.182	29.1972	29.8156	21.3826	21.6409	21.4442
17.68	29.0885	29.1867	29.8051	21.4392	21.6439	21.4458
17.69	29.024	29.1772	29.7946	21.5403	21.6468	21.4473
17.7	29.0135	29.169	29.7841	21.5864	21.6486	21.4489
17.71	29.07	29.162	29.7736	21.5981	21.6488	21.4505
17.72	29.1744	29.1553	29.7631	21.5038	21.6474	21.4521
17.73	29.2359	29.1483	29.7527	21.3743	21.6443	21.4537
17.74	29.2143	29.1409	29.7422	21.264	21.6411	21.4552
17.75	29.1422	29.1327	29.7317	21.2255	21.6393	21.4568
17.76	29.043	29.1243	29.7212	21.2743	21.6399	21.4584
17.77	28.9171	29.1164	29.7108	21.4123	21.6426	21.4599
17.78	28.8704	29.1095	29.7003	21.5718	21.6465	21.4615
17.79	28.8874	29.1037	29.6899	21.6978	21.65	21.463
17.8	28.9911	29.0984	29.6794	21.6929	21.6513	21.4645
17.81	29.1359	29.0934	29.669	21.5518	21.6501	21.4661
17.82	29.1719	29.0883	29.6585	21.3485	21.6466	21.4676
17.83	29.1066	29.0829	29.6481	21.1736	21.6427	21.4691
17.84	28.9765	29.0772	29.6376	21.1419	21.6404	21.4707
17.85	28.8057	29.0715	29.6272	21.28	21.6398	21.4722
17.86	28.6738	29.0664	29.6168	21.5301	21.64	21.4737
17.87	28.614	29.0622	29.6064	21.8357	21.6401	21.4752
17.88	28.7123	29.0588	29.5959	22.0652	21.6387	21.4767
17.89	28.9345	29.0558	29.5855	22.1112	21.6353	21.4782
17.9	29.1388	29.0529	29.5751	21.9415	21.6299	21.4797
17.91	29.213	29.0498	29.5647	21.6459	21.6232	21.4811
17.92	29.1292	29.0465	29.5543	21.4148	21.6172	21.4826
17.93	28.8982	29.0432	29.5439	21.3634	21.6131	21.4841
17.94	28.7105	29.0403	29.5335	21.5374	21.6112	21.4856
17.95	28.6061	29.0381	29.5231	21.8362	21.611	21.487
17.96	28.669	29.0367	29.5127	22.1694	21.6111	21.4885
17.97	28.9504	29.0358	29.5023	22.4838	21.6102	21.4899
17.98	29.1506	29.0351	29.4919	22.5509	21.6077	21.4914
17.99	29.1265	29.0341	29.4816	22.5138	21.6038	21.4928
18	28.9974	29.0322	29.4712	22.5279	21.5994	21.4943
